# Supplementary material for: Hyperglycemia-independent neonatal streptozotocin-induced retinopathy (NSIR) in rats
Source: Front Pharmacol. 2024 Jul 23;15:1395887. doi: 10.3389/fphar.2024.1395887 (PMC11300211; doi:10.3389/fphar.2024.1395887)
Supplement: Supplementary file 2 [file Table2.XLSX]

## Sheet: Sheet1
Supplementary Table 2. RT-PCR primer sequences.
Genes	Forward primer (5′ to 3′)	Reverse primer (5′ to 3′)
Actb	GAACCCTAAGGCCAACC	CGACCAGAGGCATACAG
Adipoq	ATCTCACTGTGGGCTGAACC	AGAAGCCATGGTGAAATGCT
AdipoR1	AGAGAATCGCACCAGTGACC	TGTCTGTGAAGGACCAGCAG
AdipoR2	CCACATCTTTGTGGTTGCTG	CCACCAATCATGAAACGAAA
Bbc3	GGGGGTCTGTGAAGAGCATA	CTGGGCACTGGGTTAAGAAG
Bcl2	CCTGGCTGTCTCTGAAGACC	GCAGGTTTGTCGACCTCACT
Bnip3	AGGCGTCTGACAACTTCCAC	CCAAGGACCATGCTAGCTCT
Ccna2	CCTTTTCCCTTGGCCTTTAC	CAGAGTCCCAGTGACCCAAT
Ccne2	TGTTCACAGGAGGTTTGGCA	GGTTCCAGGTCAGAATGCAGA
Cdk2	TCCTCTGAGAGCAGTGATGCA	TTCCCCCAATGACCTAACCAG
Cdk4	CCAATGTTGTACGGCTGATGG	TGTCCAGGTATGTCCTCAGGT
Cdkn1a	GTGGCCTTGTCGCTGTCTT	GCGCTTGGAGTGATAGAAATCTG
Dll1	TGCAGATGGTCCTTGCTTC	TCGGCACAGGTAGGAGTTG
Dll3	GCACTGGATGCCTTTTACCTG	ATGTCACCCCGCTCACCTC
Dll4	GAATAGCGGCAGTGGTCGTAAC	GTGAATTTCCTGGTGAAGTCTCT
E2f1	CTGCAGCAACTGCAGGAGAG	CTCCGAAAGCAGTTGCAGC
E2f2	ACGGCGCAACCTACAAAGAG	GTCTGCGTGTAAAGCGAAGT
Epo	CTCCACTCCGAACACTCACA	CCTCTCCCGTGTACAGCTTC
Fas	CTGAGGGTTTGGAGTTGA	ACGGATGGCAGGTTGGT
Hes1	GACGGCCAATTTGCTTTCC	AGGCGACACTGCGTTAGG
Hes5	AGCCAGCGACACGCAGATGA	CCAGAGGCCGCAGGCAGATT
Hey1	CAGACGAGAATGGAAACTTGAG	CCTTCTCAGCTCAGACAAACTG
HO-1	ATGTCCCAGGATTTGTC	TTCTGCTTGTTTCGCTCT
Mcm3	GCTGTGTCCTGCGTTTGTTA	CAACCTTGTCATCTGCCTGA
Myc	CAGATCAGCAACAACCGCAA	GACGTTGTGTGTCCGCCTCT
Mycl	CCAGCTGTGTTCTGCAACTCC	CGTGACGGCTGCTAGCTTG
Mycn	ACATCCTGGAGCGTCAACG	TCTTCACCAGCTCAGGCACAT
Nrf2	GTCGCTTGCCCTGGATAT	CAAACTTGCTCCATGTCC
Pcna	GGCTCCCAAGATTGAAGATG	CAGAAAAGACCTCAGGACACG
Pdgfb	ACGCACTCATCTCTCCCTGT	TCCATCAGAGAAGGCATGTG
Rip3	CAAGCCCTCCAATGTTCT	CCTTTCCGTCATTATCCAAC
Tp53	TCCGACTATACCACTATCCAC	ACAGGCACAAACACGAAC
Vegfa	TCTTCCTGCCCACCATCTAC	TGGTAACCCATGACCAGGAT
Vegfb	GGAGAAGAGTGGAGCACAGG	ATGGCAGCTCTGGGAGATAA
