# Supplementary material for: Hyperglycemia-independent neonatal streptozotocin-induced retinopathy (NSIR) in rats
Source: Front Pharmacol. 2024 Jul 23;15:1395887. doi: 10.3389/fphar.2024.1395887 (PMC11300211; doi:10.3389/fphar.2024.1395887)
Supplement: Supplementary file 5 [file Table1.XLSX]

## Sheet: gene_expression
st_gene_id	gene_id	gene_symbol	fpkm_Buffer	fpkm_STZ	fpkm_Saline
24153	24153	A2m	13.16	32.71	14.83
24157	24157	Acaa1	16.52	17.36	16.9
24158	24158	Acadm	19.12	21.5	19.04
24159	24159	Acly	135.34	140.81	128
24161	24161	Acp1	58	65.21	60.08
24162	24162	Acp2	25.84	30.17	23.41
24163	24163	Acr	0.26	0.64	0.32
24165	24165	Ada	2.77	3.27	2.86
24166	24166	Adcyap1	0.77	1.1	0.95
24167	24167	Adcyap1r1	16.08	10.43	19.04
24170	24170	Add1	113.43	129.97	106.99
24171	24171	Add2	23.1	29.15	22.58
24172	24172	Adh1	0	0	0.03
24173	24173	Adra1b	10.88	9.02	13.21
24174	24174	Adra2b	0.01	0.02	0.08
24175	24175	Adra2c	0.96	0.89	0.9
24176	24176	Adrb2	0.15	0.45	0.35
24179	24179	Agt	1	0.35	1.27
24180	24180	Agtr1a	0.05	0	0.17
24182	24182	Agtr2	0.11	0.26	0.32
24183	24183	Ak1	9.87	11.81	10.22
24184	24184	Ak2	35.85	38.24	36.94
24185	24185	Akt1	123.3	112.76	124.5
24186	24186	Alb	0.08	0.03	0.05
24188	24188	Aldh1a1	46.63	46.53	167.7
24189	24189	Aldoa	601.48	587.9	549.21
24190	24190	Aldob	0.03	0	0.03
24191	24191	Aldoc	103.66	90.49	102.76
24192	24192	Akr1b1	95.44	105.41	106.19
24197	24197	Alpi	0.03	0.03	0.05
24203	24203	Amy1a	1.84	1.77	1.36
24205	24205	Apc	47.72	43.93	49.08
24206	24206	Apeh	29.83	31.7	29.14
24207	24207	Apoc3	0	0	0.15
24208	24208	Ar	0.01	0	0
24209	24209	Ascl2	0.75	0.78	0.65
24210	24210	Asgr1	0.57	0.62	0.77
24211	24211	Atp1a1	52.3	53.52	55.11
24212	24212	Atp1a2	1.92	0.88	4.53
24213	24213	Atp1a3	228.91	267.23	234.2
24214	24214	Atp1b2	180.44	228.21	159.85
24215	24215	Atp2b2	7.18	8.71	6.83
24216	24216	Atp4a	0.4	0.32	0.3
24218	24218	Atp7b	3.39	4.01	3.73
24221	24221	Avp	0.13	0.64	0.65
24223	24223	B2m	12.38	27.69	16.05
24224	24224	Bcl2	2.4	2.25	2.02
24225	24225	Bdnf	0.5	0.59	0.5
24230	24230	Tspo	2.24	4.25	3.75
24231	24231	C2	2.51	5.55	3.59
24232	24232	C3	1.02	1.19	1.86
24233	24233	C4a	0.55	0.65	0.63
24235	24235	C4bpa	0	0.07	0.07
24236	24236	C4bpb	0.6	0.74	0.97
24237	24237	C6	0.03	0	0
24239	24239	Cacna1c	3.11	3.15	3.31
24240	24240	Cad	16.94	18.95	16.2
24241	24241	Calca	2.34	1.86	1.78
24242	24242	Calm1	266.42	310.45	259.99
24244	24244	Calm3	283.76	279.21	297.22
24245	24245	Camk2b	42.48	57.61	42.03
24246	24246	Camk2d	40.59	45.15	41.9
24247	24247	Casr	0.01	0.01	0
24248	24248	Cat	22.72	27.37	23.22
24250	24250	Cbs	0.14	0.02	0.12
24251	24251	Cd53	1.48	3.84	1.54
24252	24252	Cebpa	0.6	1.47	0.71
24253	24253	Cebpb	1.14	1.55	1.82
24254	24254	Cel	0.7	0.4	0.77
24255	24255	Cftr	0.02	0.01	0.03
24258	24258	Chga	18.25	24.2	18.75
24259	24259	Chgb	22.19	22.69	19.42
24260	24260	Chrm3	0.78	1.26	1.01
24261	24261	Chrnb1	2.58	2.9	2.63
24264	24264	Ckb	1161.17	929.69	1114.99
24265	24265	Ckm	0.21	0.11	0.25
24267	24267	Comt	30.96	38.51	33.01
24268	24268	Cp	2.11	3.17	2.74
24273	24273	Cryaa	2.86	48.18	11
24277	24277	Crygc	0.71	21.37	2.61
24278	24278	Crygd	2.81	58.44	6.35
24279	24279	Cryge	0.81	13.27	1.35
24291	24291	Ctrb1	0.08	0.08	0
24294	24294	Cyp11b2	0.24	0.29	0.33
24297	24297	Cyp1a2	0.03	0	0
24309	24309	Dbp	27.05	25.2	31.33
24310	24310	Ace	3.93	2.75	4.02
24311	24311	Ddc	0.14	0.28	0.23
24312	24312	Dhfr	29.5	27.95	31.32
24314	24314	Nqo1	0.41	0.89	1.04
24316	24316	Drd1	7.87	6.16	7.44
24318	24318	Drd2	5.41	7.18	6.95
24323	24323	Edn1	1.29	1.53	1.3
24324	24324	Edn2	0.15	1.06	0.3
24326	24326	Ednra	0.6	0.23	0.61
24329	24329	Egfr	12.43	8.45	11.72
24330	24330	Egr1	1.12	5.88	1.34
24331	24331	Cela1	0.1	0.1	0.05
24333	24333	Eno1	1477.14	1291.43	1470.42
24334	24334	Eno2	63.18	103.94	61.96
24335	24335	Epo	0.12	0	0.16
24336	24336	Epor	0.83	1.01	0.72
24337	24337	Erbb2	3.27	3.46	3.74
24338	24338	Ephb1	5.4	4.62	7.98
24356	24356	Ets1	1.86	1.18	1.7
24361	24361	Fancc	5.18	4.15	4.7
24362	24362	Fbp1	0	0.04	0.11
24366	24366	Fgb	0.03	0.03	0
24367	24367	Fgg	0.07	0.09	0.21
24368	24368	Fh	37.85	43.46	35.49
24370	24370	Foxg1	0.35	0.12	0.25
24373	24373	Fst	7.5	7.23	6.13
24375	24375	Fuca1	48.01	58	48.06
24377	24377	G6pd	47.96	54.83	47.65
24379	24379	Gad1	24.66	31.47	23.02
24380	24380	Gad2	10.94	13.82	12.77
24382	24382	Ganc	4.53	4.13	4.56
24383	24383	Gapdh	2656.57	2679.57	2657.58
24384	24384	Gc	0	0.03	0.03
24385	24385	Gck	2.53	3.12	2.96
24387	24387	Gfap	6.26	3.95	7.6
24388	24388	Gfi1	0.04	0.08	0.04
24390	24390	B4galt1	7.22	8.9	8.29
24392	24392	Gja1	2.65	3.34	13.73
24397	24397	Glra2	12.65	16.38	12.81
24398	24398	Gls	52.99	60.17	50.34
24399	24399	Glud1	46.93	49.91	48.45
24400	24400	Gnb1	275.67	291.5	263
24401	24401	Got1	25.92	33.67	27.76
24404	24404	Gpx1	38.43	70.18	45.62
24406	24406	Grik4	1.09	1.5	1.41
24407	24407	Grik5	27.61	31.53	29.78
24408	24408	Grin1	16.65	20.28	15.74
24409	24409	Grin2a	0.42	0.44	0.57
24410	24410	Grin2b	2.27	3.09	2.71
24411	24411	Grin2c	16.44	16.12	16.92
24412	24412	Grin2d	1.53	1.46	1.5
24413	24413	Nr3c1	7.81	7.36	7.58
24414	24414	Grm1	1.05	1.15	0.95
24415	24415	Grm2	9.25	11.11	9.44
24416	24416	Grm3	1.07	0.94	1.01
24417	24417	Grm4	1.88	2.52	1.93
24418	24418	Grm5	0.25	0.25	0.26
24419	24419	Grm6	29.47	37.44	25.51
24420	24420	Gspt1	42.13	36.01	50.49
24421	24421	Gsta1	0	0.16	0
24423	24423	Gstm1	31.13	24	32.53
24424	24424	Gstm2	0.59	0.44	5.66
24426	24426	Gstp1	76.27	87.01	81.87
24434	24434	Gusb	16.22	16.62	18.69
24437	24437	H1f0	207.69	131.05	219.24
24438	24438	Hist1h1t	0.09	0.18	0
24439	24439	Hagh	36.76	40.53	32.49
24440	24440	Hbb	50.91	38.01	65.91
24443	24443	Hdc	0.04	0.09	0.09
24446	24446	Hgf	0.32	0.35	0.22
24448	24448	Hrh1	0	0.04	0.07
24450	24450	Hmgcs2	0.88	0.34	0.52
24451	24451	Hmox1	8.05	17.55	7.48
24464	24464	Hp	3.81	6.67	3.96
24465	24465	Hprt1	0	5.03	4.42
24468	24468	Hspa8	521.07	621.84	469.61
24471	24471	Hspb1	0.9	1.58	1.94
24472	24472	Hspa1a	2.37	2.37	2.37
24473	24473	Htr1a	0.04	0.04	0
24477	24477	Ibsp	0.32	0.48	0.51
24479	24479	Idh1	69.43	69.27	64.58
24482	24482	Igf1	6.33	11.37	5.91
24483	24483	Igf2	8.04	5.43	8.75
24484	24484	Igfbp3	1.34	1.11	1.28
24493	24493	Il1a	0.03	0.39	0.03
24494	24494	Il1b	0.21	0.13	0.25
24498	24498	Il6	0	0	0.06
24499	24499	Il6r	0.27	0.8	0.83
24500	24500	Il9r	0.03	0.05	0.07
24503	24503	Ina	47.81	57.51	45.55
24504	24504	Inha	6.78	7.73	6.28
24505	24505	Ins1	0.21	0	1.05
24506	24506	Ins2	0.21	0	0.21
24508	24508	Irf1	10.36	14.35	10.78
24511	24511	Itgb1	53.54	47.38	55.16
24513	24513	Ivd	25.74	22.97	27.35
24514	24514	Jak2	14.42	13.81	13.29
24516	24516	Jun	34.69	26.84	26.67
24517	24517	Junb	3.04	4.35	4.34
24518	24518	Jund	80.07	71.37	67.81
24520	24520	Kcna1	3.12	3.44	2.41
24521	24521	Kcnj1	0	0	0.02
24522	24522	Zfp354a	6.4	6.16	7.18
24525	24525	Kras	51.67	42.62	48.52
24528	24528	Lalba	0.02	0.05	0.16
24530	24530	Lcat	1.97	2.21	2.22
24533	24533	Ldha	1123.77	1071.63	994.74
24534	24534	Ldhb	62.93	71.32	65.4
24536	24536	Lepr	0.63	0.52	0.57
24539	24539	Lpl	1.14	1.22	1.61
24546	24546	Slco2a1	0.49	0.16	0.6
24547	24547	Mbp	18.72	13.39	23.73
24548	24548	Mbl1	0	0.05	0
24551	24551	Mdh1	163.71	173.53	164.93
24552	24552	Me1	5.25	6.42	5.27
24553	24553	Met	6.82	9.01	8.94
24558	24558	Mog	10.63	12.51	9.41
24559	24559	Mos	0.63	0.46	0.68
24560	24560	Cd200	18.58	23.72	17.72
24561	24561	Mpg	6.63	8.26	6.76
24564	24564	Mpz	0.08	0.67	0.08
24565	24565	Abcc1	13.74	15.94	13.34
24566	24566	Mst1	0.02	0.02	0
24567	24567	Mt1	53.09	88.16	48.67
24571	24571	Muc1	0.24	0.2	0.22
24572	24572	Muc2	7.44	8.16	8.02
24575	24575	Mx1	0.08	0.81	0.13
24577	24577	Myc	1.98	1.91	1.86
24582	24582	Myh11	2.33	2.93	1.67
24583	24583	Myh3	0.05	0.01	0.02
24584	24584	Mylpf	1.76	1.31	2.76
24586	24586	Ncam1	180.48	163.05	177.76
24587	24587	Nefh	1.65	1.68	1.46
24588	24588	Nefm	32.99	33.8	29.44
24590	24590	Mme	0.02	0.13	0.06
24591	24591	Neu1	12.92	14.9	12.75
24592	24592	Nf1	17.72	13.67	18.1
24594	24594	Klk1b3	0	0.07	0
24596	24596	Ngfr	29.8	19.79	28.62
24598	24598	Nos1	0.14	0.07	0.2
24599	24599	Nos2	0.03	0	0.01
24600	24600	Nos3	0.58	0.15	0.53
24602	24602	Nppa	3.43	4.05	3.05
24603	24603	Npr1	0.36	0.54	0.28
24604	24604	Npy	8.64	18.61	21.66
24605	24605	Nras	51.06	46.87	50.15
24609	24609	Odc1	153.62	161.5	174
24611	24611	Gnal	7.16	8.73	7.56
24612	24612	Omp	0.14	0	0
24613	24613	Oprd1	0.04	0.11	0.15
24615	24615	S100a4	27.13	28.17	22.29
24616	24616	Pah	0.41	0.24	0.33
24617	24617	Serpine1	0.08	0.1	0.35
24624	24624	Pccb	24.86	26.53	24.89
24626	24626	Pde4b	13.57	18.49	13.05
24627	24627	Pde4d	9.5	11.88	11.43
24628	24628	Pdgfb	2.07	2.06	1.58
24629	24629	Pdgfrb	1.79	0.65	1.51
24631	24631	Rhox5	0.16	0.11	0
24638	24638	Pfkfb1	0.68	0.46	0.64
24640	24640	Pfkfb2	24.51	28.89	25.89
24641	24641	Flg	0.03	0.05	0.05
24642	24642	Pgam1	275.61	274.13	222.19
24644	24644	Pgk1	394.79	352.04	377.04
24645	24645	Pgm1	39.7	40.77	37.34
24646	24646	Abcb1b	0.17	0.94	0.27
24649	24649	Pim1	6.72	5.09	7.84
24650	24650	Pkd1	14.97	13.63	16.51
24651	24651	Pklr	0.78	0.69	0.52
24653	24653	Pla2g4a	2.46	3.28	2.61
24654	24654	Plcb1	1.61	2.01	1.6
24655	24655	Plcd1	54.77	47.95	61.07
24659	24659	Pmch	14.71	18.7	10.82
24660	24660	Pmp22	29.31	23.94	27.85
24661	24661	Pnmt	1.78	2.35	1.79
24664	24664	Pomc	1.95	1.49	1.82
24666	24666	Ppm1a	86.78	71.39	76.64
24667	24667	Ppm1b	102.21	88.46	93.77
24668	24668	Ppp1ca	214.98	218.99	206.3
24669	24669	Ppp1cc	238.57	257.19	249.26
24672	24672	Ppp2ca	163.19	174.66	163.4
24673	24673	Ppp2cb	89.55	94.52	88.66
24674	24674	Ppp3ca	42.47	42.97	38.55
24675	24675	Ppp3cb	73.33	83.55	79.03
24678	24678	Pkib	0.55	0.51	0.39
24679	24679	Prkar2b	24.79	35.9	24.07
24680	24680	Prkca	6.3	8.35	7.1
24681	24681	Prkcg	0.61	0.58	0.97
24684	24684	Prlr	0.01	0.02	0.02
24686	24686	Prnp	151.9	161.48	155.97
24688	24688	Prph	16.23	20.74	16.78
24689	24689	Prps2	12.02	12.03	11.29
24693	24693	Ptgs1	0.27	0.5	0.45
24697	24697	Ptpn1	26.31	27.1	27.02
24699	24699	Ptprc	0.42	1.16	0.47
24701	24701	Pygm	2.35	2.4	2.34
24703	24703	Raf1	81.1	79.7	81.35
24705	24705	Rara	19.87	18.82	20.85
24706	24706	Rarb	6.41	3.7	8.86
24708	24708	Rb1	24.4	24.81	23.03
24710	24710	Rbp2	0.11	0.21	0.32
24711	24711	Rbp3	238.96	249.49	233.5
24714	24714	Reg1a	0.09	0.25	0.43
24715	24715	Ren	0	0.15	0.04
24716	24716	Ret	24.48	27.24	24.36
24717	24717	Rho	152.37	225.74	150.55
24718	24718	Reln	32.06	33.1	33.23
24747	24747	RT1-M3-1	1.4	2.05	1.73
24750	24750	RT1-N3	2.11	2.53	1.73
24751	24751	RT1-O1	0.14	0.29	0
24763	24763	Acsm3	0.11	0.14	0.19
24765	24765	Scg2	12.23	14.5	13.72
24766	24766	Scn2a	3.94	4.49	4.11
24767	24767	Scnn1b	0.31	0.1	0.41
24768	24768	Scnn1g	0.02	0	0
24769	24769	Sct	0	0.12	0
24770	24770	Ccl2	0.33	0.41	0.17
24771	24771	Sdc4	20.33	20.25	20.5
24772	24772	Cxcl12	9.58	12.01	10.17
24775	24775	Shbg	0.97	1.08	1.03
24777	24777	Slc10a1	0.32	0.29	0.16
24778	24778	Slc2a1	202.68	139.44	182.33
24779	24779	Slc4a1	0.12	0.06	0.04
24780	24780	Slc4a2	9.22	8.93	9.07
24781	24781	Slc4a3	7.82	9.6	8.39
24782	24782	Slc9a1	12.32	12.86	13.61
24783	24783	Slc9a2	0	0	0.02
24784	24784	Slc9a3	1.51	1.64	1.48
24785	24785	Slc9a4	0.12	0.14	0.06
24786	24786	Sod1	98.27	103.37	100.85
24787	24787	Sod2	23.11	22.62	25.16
24788	24788	Sord	23.45	25.33	25.23
24790	24790	Sp1	22.32	18.44	24.14
24791	24791	Sparc	75.95	69.21	82.35
24795	24795	Serpina3n	0.05	0.4	0.82
24796	24796	Spn	0.04	0.1	0.09
24797	24797	Sst	41.76	62.39	41.18
24799	24799	Eef1a2	31.57	37.07	29.74
24800	24800	Sts	5.54	5.52	5.25
24803	24803	Vamp2	139.65	152.27	140.92
24804	24804	Syp	287.62	326.07	268.06
24805	24805	Syt2	1.59	1.63	1.16
24806	24806	Tac1	18.98	24.89	16.67
24807	24807	Tacr1	4.42	4.63	3.29
24808	24808	Tacr3	0.24	0.4	0.52
24811	24811	Tap1	0.56	3.62	0.73
24812	24812	Tap2	1.21	12.03	1.77
24816	24816	Tbxa2r	1.35	1.48	1.56
24817	24817	Hnf1a	0.1	0.12	0.07
24818	24818	Tcp1	137.46	151.85	129.53
24822	24822	Tmbim6	190.89	208.07	205.76
24825	24825	Tf	12.75	13.04	15.89
24827	24827	Tgfa	1.45	1.41	1.4
24831	24831	Thrb	5.58	6.26	5.13
24832	24832	Thy1	50.88	54.65	47.28
24834	24834	Tk1	31.86	24.79	33.5
24835	24835	Tnf	0.06	0.09	0.03
24837	24837	Tnnt2	0.15	0.2	0.1
24838	24838	Tnnt3	0.06	0.18	0.12
24842	24842	Tp53	60.73	57.86	61.39
24848	24848	Tph1	4.53	4.07	4.64
24849	24849	Tpi1	602.31	571.02	518.16
24851	24851	Tpm1	21.73	21.98	23.07
24852	24852	Tpm4	108.24	94.97	102.02
24854	24854	Clu	14.78	29.37	20.9
24855	24855	Tsc2	22.09	21.14	19.96
24856	24856	Ttr	46.17	44.01	38.67
24861	24861	Ugt1a1	0.07	0	0.06
24864	24864	Pgc	0	0.04	0
24873	24873	Vdr	0.08	0.05	0.03
24874	24874	Vhl	28	24.79	29.09
24875	24875	Vipr1	1.29	1.11	1.47
24877	24877	Vsnl1	7.81	11.19	7.38
24881	24881	Wnt1	0.02	0.04	0
24882	24882	Wnt3	0.38	0.55	0.6
24883	24883	Wt1	0.02	0.02	0
24884	24884	Yes1	13.14	11.98	14.16
24886	24886	Tbxas1	0.59	1.25	0.62
24887	24887	Bax	64.34	79.78	64.38
24888	24888	Bcl2l1	28.91	33.63	30.15
24889	24889	Cckar	0.04	0.09	0.07
24890	24890	Esr1	0.13	0.02	0.1
24891	24891	Abcb4	0.68	0.79	0.64
24896	24896	Gnas	145.99	142.76	159.12
24904	24904	Slc22a1	0	0.03	0
24906	24906	LOC24906	0.07	0.18	0.11
24907	24907	Dmd	45.06	53.38	42.89
24908	24908	Dnajb9	10.62	8.91	10.88
24913	24913	Pla2g16	79.3	64.59	73.95
24914	24914	Lox	1.29	1.59	1.42
24915	24915	Pdlim4	7.4	8.98	9.71
24916	24916	Rnf112	5.35	5.12	5.48
24917	24917	Kpnb1	107.89	106.33	103.73
24918	24918	Stat5a	1.26	1.3	1.86
24919	24919	Yy1	49.09	44.03	53.56
24922	24922	Gabrb3	13.5	16.49	13.74
24923	24923	Stx1b	35.19	41.46	33.37
24924	24924	Ptn	81.29	73.77	82.27
24925	24925	Adrb1	10.11	10.39	9.89
24929	24929	Ptger3	0.04	0.09	0.04
24930	24930	Cd8a	0.04	0.39	0.12
24931	24931	Cd8b	0	0.13	0.04
24932	24932	Cd4	2.38	3.68	3.01
24934	24934	Klrk1	0	0.1	0
24936	24936	Cd9	86.69	77.29	87.13
24938	24938	Grpr	0	0	0.04
24941	24941	Atp7a	4.91	4.17	5.16
24942	24942	Chm	10.53	10.2	10.46
24943	24943	Plp1	6.17	7.45	5.17
24944	24944	Lamp2	41.28	43.48	40.83
24946	24946	F9	0	0.04	0
24947	24947	Gabra3	7.52	7.93	6.96
24948	24948	Fmr1	55.92	50.79	57.33
24949	24949	Syn1	14.84	16.94	13.87
24950	24950	Srd5a1	10.8	8.19	12.48
24953	24953	Gcgr	0.95	1.33	1.04
24954	24954	Insr	16.66	14.74	14.87
24957	24957	Glul	86.94	91.19	103.51
24959	24959	Pgam2	3.91	3.74	6.46
24962	24962	Cth	0.52	0.22	0.4
24963	24963	Hspa1l	0.42	0.62	0.45
24967	24967	Psmb9	0.93	6.79	2.07
24968	24968	Psmb8	1.49	4.09	1.28
24973	24973	RT1-A1	7.48	10.6	8.82
24974	24974	RT1-A2	5.44	15.5	5.98
24981	24981	RT1-Db2	0.05	0.02	0.05
24984	24984	RT1-DOa	0	0.09	0
24994	24994	RT1-S2	1.63	1.16	1.54
25007	25007	Tacr2	0	0	0.02
25008	25008	Lta	0	0.05	0
25009	25009	Vars	46.93	43	43.21
25010	25010	Scgb2a1	0	0.33	0
25012	25012	Snap25	56.7	87.52	56.97
25014	25014	Acat1	51.71	47.91	52.57
25017	25017	Myo5a	14.27	9.45	14.16
25019	25019	Xrcc6	16.31	16.01	16.63
25021	25021	Itgam	0.88	1.66	1.19
25022	25022	Fgfr2	0.72	0.58	1.77
25023	25023	Prkcb	13.63	16.43	13.34
25024	25024	Gipr	7.59	7.73	7.15
25026	25026	Adm	2.05	1.1	1.73
25027	25027	Slc16a1	17.16	15.94	18.97
25028	25028	Ampd1	0.04	0.22	0.04
25029	25029	Calcrl	0.67	0.41	0.32
25031	25031	Plcb4	17.55	19.08	19.53
25033	25033	Sstr1	0.47	0.48	0.32
25035	25035	Cyb5r3	22	21.41	21.51
25037	25037	Mobp	0.11	0.33	0.33
25040	25040	Gip	0	0.12	1.76
25041	25041	P2rx6	0.05	0.13	0.13
25043	25043	Eln	3.82	2.46	4.64
25044	25044	Sds	0.09	0.39	0.48
25045	25045	Dbi	488.97	362.84	436.64
25048	25048	Klkb1	0	0.06	0
25049	25049	Atxn1	3.04	3.75	3.62
25050	25050	Camk4	0.8	0.93	1.1
25053	25053	Cyp2d2	0.03	0.16	0.13
25054	25054	Ntrk2	7.99	10.68	7.4
25055	25055	Lipa	9.25	11.46	8.6
25056	25056	Rbp1	85.81	73.93	84.75
25058	25058	Hk1	34.92	41.55	35.79
25059	25059	Hk2	18.22	19.81	11.03
25060	25060	Hk3	0.05	1.15	0.05
25061	25061	Crabp1	183.19	293.8	240.78
25062	25062	Gpd2	4.5	5.28	4.02
25065	25065	Slc12a1	0	0.01	0
25066	25066	PVR	1.94	1.96	2.05
25073	25073	Scarb1	41.03	48.92	40.5
25075	25075	Htr1b	1.61	2.2	1.47
25081	25081	Apoa1	1.11	0.69	1.87
25083	25083	Adra2a	1.56	1.48	1.35
25084	25084	Il4r	0.95	1.63	1.37
25085	25085	Th	1.1	0.89	1.16
25086	25086	Cyp2e1	0	0.03	0
25094	25094	Mitf	0.84	1.12	1.06
25095	25095	Ampd3	0.75	0.91	0.76
25096	25096	Pld1	0.81	0.93	0.81
25097	25097	Pld2	2.21	2.35	2.22
25098	25098	Foxa1	0.19	0.09	0.02
25099	25099	Foxa2	0	0.02	0
25100	25100	Foxa3	0.04	0	0
25101	25101	Chrna3	16.92	17.49	15.37
25102	25102	Chrna5	1.65	1.93	1.95
25103	25103	Chrnb4	11	11.62	13.16
25104	25104	Pc	8.7	7.84	7.83
25105	25105	Nppb	0.11	0	0
25106	25106	Rgn	0.8	0.89	0.43
25107	25107	Avpr1a	0.1	0.13	0.1
25108	25108	Avpr2	1.91	2.02	1.96
25109	25109	Cd1d1	0.26	0.57	0.54
25111	25111	Chrm4	1.3	0.85	1.21
25112	25112	Gadd45a	39.04	35.67	40.57
25113	25113	Ddn	0.08	0.1	0.14
25114	25114	Fgfr4	5.27	3.78	6.4
25116	25116	Hsd11b1	0.1	0.13	0
25117	25117	Hsd11b2	1.2	0.99	1.59
25118	25118	Itga1	0.79	0.35	0.98
25119	25119	Mr1	0.22	0.24	0.45
25120	25120	Aanat	0.55	0.63	1.48
25121	25121	Pcsk2	2.73	3.73	2.67
25122	25122	Scnn1a	0.51	0.43	0.45
25123	25123	Tagln	0.83	1.72	1.72
25124	25124	Stat1	10.36	19.03	11.4
25125	25125	Stat3	18.73	29.49	21.48
25126	25126	Stat5b	20.18	18.48	20.95
25128	25128	Umod	0	0.02	0
25130	25130	Stx2	14.69	13.22	13.85
25132	25132	Myo5b	0.93	1.1	0.82
25133	25133	Pcdhb12	2.84	2.69	2.74
25134	25134	Gnmt	0.18	0	0.18
25135	25135	Ncl	257.16	240.27	251.88
25136	25136	Gfra2	6.58	8.52	6.72
25139	25139	Slc2a4	0.14	0.1	0.22
25145	25145	Cd24	100.66	124.32	97.07
25147	25147	Cyp19a1	0.03	0.02	0.03
25148	25148	Egr3	0.05	0.18	0.1
25149	25149	Esr2	0.2	0.17	0.14
25150	25150	Fyn	62.17	62.42	60.03
25151	25151	Igf2r	15.82	14.67	16.96
25152	25152	Map1a	11.24	9.59	10.92
25153	25153	Mas1	0.01	0	0.01
25154	25154	Pgr	0.1	0.1	0.05
25155	25155	Syk	0.46	1.15	0.69
25156	25156	Vav1	0.29	1.5	0.59
25157	25157	Plagl1	43.04	36.16	46.02
25159	25159	Gata2	0.19	0.05	0.27
25162	25162	Sp4	26.79	23.21	27.42
25163	25163	Cdkn2a	0.38	0.1	0.38
25164	25164	Cdkn2b	1.09	0.79	1.32
25165	25165	Zfp386	37.75	40.29	37.24
25166	25166	Casp1	0.34	1.18	0.38
25167	25167	Ptpra	61	61.22	57.6
25176	25176	Slc25a5	125.42	173.58	134.11
25177	25177	Fhl1	59.61	59.41	57.7
25179	25179	Idh3g	83.39	90.83	83.19
25181	25181	Bgn	1.59	4.17	1.53
25183	25183	Gdi1	217.08	247.05	223.28
25186	25186	Efnb1	18.32	19.26	26.07
25187	25187	Htr2c	0.35	0.47	0.39
25193	25193	Ccnd3	8.94	8.47	10.67
25194	25194	Gnrh1	3.32	2.72	3.54
25195	25195	Drd5	1.29	1.74	1.14
25196	25196	Inhbb	25.11	29.12	24.18
25197	25197	St6gal1	9.95	8.95	9.6
25202	25202	Gucy1b3	24.65	24.76	24.08
25203	25203	Ccnb1	29.15	38.19	30.5
25204	25204	Pcsk1	3.74	4.65	3
25205	25205	Il6st	19.44	22.22	21.07
25211	25211	Lyz2	4.07	21.55	9.26
25216	25216	Sdc1	5.86	6.11	6.71
25217	25217	Tapbp	8.43	12.37	9.75
25218	25218	Vps52	33.6	42.48	31.65
25223	25223	Tspy1	0.02	0.04	0.08
25225	25225	Uba1y	0.01	0.01	0.01
25227	25227	Arsb	7.22	10.41	7.4
25229	25229	Chrm1	0.16	0.02	0.12
25230	25230	Add3	44.54	37.98	42.82
25231	25231	Onecut1	2.62	2.96	2.06
25232	25232	Tyro3	4.2	4.58	4.08
25233	25233	Akt2	39.21	35.5	39.1
25235	25235	Ghr	2.13	2.02	1.83
25236	25236	Gpc3	5.52	5.08	7.69
25237	25237	Acvrl1	1.61	2.05	1.89
25238	25238	Grk2	23.48	23.52	24.14
25239	25239	Apod	6.64	7.43	7.32
25240	25240	Aqp1	0.19	0.13	1.9
25241	25241	Aqp5	0	0.04	0.04
25242	25242	Arnt	26.12	24.57	28.67
25243	25243	Arnt2	17	17.95	18.93
25244	25244	Bckdha	36.2	29.82	37.04
25245	25245	Bdkrb2	0.25	0.22	0.32
25246	25246	Bsg	267.52	263.29	281.93
25247	25247	Nsg1	99.65	112.71	94.54
25248	25248	Cnr1	7.95	9.77	6.49
25249	25249	Coq7	26.32	29.09	25.96
25250	25250	Cox8b	0	0	1.47
25252	25252	Dlg1	10.27	9.87	9.39
25253	25253	Dpp4	0.01	0	0
25255	25255	Dyrk1a	47.2	42.91	47.8
25256	25256	Fmo1	0	0	0.06
25257	25257	Gamt	14.98	15.8	13.42
25259	25259	gene-Gp5	0.26	0.26	0.47
25260	25260	Gstt1	0.78	0.38	0.54
25261	25261	Id1	39.96	37.31	44.07
25262	25262	Itpr1	1.56	1.69	1.96
25263	25263	Mal	0.07	0.02	0.07
25264	25264	Nmbr	0.14	0.08	0.17
25265	25265	P2ry1	0.62	0.54	0.84
25266	25266	Pdgfa	2.83	4.35	3.44
25267	25267	Pdgfra	4.65	1.92	4.17
25268	25268	Proc	0	0.04	0
25269	25269	Pvalb	4.44	4.63	1.91
25270	25270	Abcd3	30.28	32.57	31.2
25271	25271	Rxra	29.76	22.93	27.2
25272	25272	Mapk10	8.76	11.53	9.11
25273	25273	Smo	26.03	27.93	28.2
25274	25274	Tst	2.06	1.89	3.12
25275	25275	Cnp	33.24	28.59	31.28
25277	25277	Mfge8	124.55	101.72	120.97
25279	25279	Cyp24a1	0	0.02	0.02
25280	25280	St8sia1	5.21	3.88	3.93
25281	25281	Nup153	31.8	29.85	36
25282	25282	Cox6a1	317.36	350.27	331.5
25283	25283	Gclc	15.66	16.64	16.05
25284	25284	Amacr	7.92	10.1	9.82
25285	25285	Igfbp5	8.96	8.94	9.27
25287	25287	Acadl	6.67	10.18	7.31
25288	25288	Acsl1	35.85	48.83	35.35
25289	25289	Adcy6	28.85	28.52	29.52
25290	25290	Alox5	0.06	0.14	0.06
25291	25291	Anxa3	4.06	14.46	4.55
25292	25292	gene-Apoc1-2	0.66	0.34	0.66
25293	25293	Aqp4	0.28	0.26	0.51
25294	25294	Azgp1	0	0.05	0
25295	25295	Bglap	0.8	0.79	1.66
25296	25296	Bmp4	0.63	0.31	3.08
25297	25297	Cacnb3	49.13	56.28	51.44
25298	25298	Cck	0.29	0.29	0.29
25301	25301	Cebpg	29.07	27.27	32.48
25302	25302	Chrna7	4.18	3.91	4.36
25303	25303	Abcc2	0.06	0.1	0.09
25304	25304	Comp	1.66	1.73	1.86
25305	25305	Cort	0.22	0	0.44
25306	25306	Cpd	11.31	8.87	11.02
25307	25307	Cst3	541.55	647.77	596.45
25308	25308	Cstb	55.77	81.1	56.69
25309	25309	Cycs	84.08	119.25	77.28
25310	25310	Cyct	0	0.1	0
25311	25311	Dcc	8.19	7.13	7.52
25312	25312	Dmp1	0.04	0.02	0.13
25313	25313	gene-Egf	1.62	1.24	2.11
25314	25314	Emp1	1.06	0.56	1.45
25315	25315	Ephx1	1.27	4.17	2.31
25317	25317	Fgf1	0.16	0.22	0.85
25318	25318	Fnta	41.84	42.63	48.82
25319	25319	Fth1	359.35	416.48	375.36
25320	25320	Gast	0.22	0.88	0.22
25321	25321	Ghrhr	0.03	0	0.03
25322	25322	Hsd17b1	0.46	1.26	0.54
25323	25323	Htr1d	0.12	0.2	0.15
25324	25324	Htr4	0.09	0.18	0.08
25325	25325	Il10	0	0	0.04
25326	25326	Jak3	1.56	4.02	1.66
25327	25327	Kcnc1	4.94	6.65	4.65
25328	25328	Lamp1	104.85	110.75	107.79
25329	25329	Lhb	0.61	0.9	0.28
25330	25330	Lipe	3.03	2.33	2.93
25331	25331	Mat1a	0	0.02	0
25332	25332	Mgmt	2.23	8.1	3.52
25333	25333	Mgp	6.52	1.55	4.53
25334	25334	Bhlha15	0.1	0.07	0.13
25336	25336	Nfyb	33.01	33.22	32.93
25337	25337	Nfyc	45.53	43.56	39.61
25338	25338	Ninj1	5.53	5.62	6.06
25339	25339	Npr3	0.87	0.75	0.71
25340	25340	Npy5r	0.1	0.15	0.1
25341	25341	Tnfrsf11b	0.09	0	0.09
25342	25342	Oxtr	0.13	0.18	0.11
25343	25343	Pdc	129.59	211.88	104.2
25344	25344	Phb	64.03	67.2	60.87
25348	25348	Rps29	2686.47	2227.02	2745.88
25349	25349	Scn2b	6.34	8.13	6.89
25351	25351	Slc2a2	0.02	0.02	0.06
25352	25352	Sod3	0.15	0.36	0.58
25353	25353	Spp1	7.34	7.78	3.67
25354	25354	Sstr5	0.04	0.04	0
25356	25356	Cntn2	2.76	3.96	3.14
25357	25357	Thrsp	5.35	6.11	5.45
25358	25358	Timp3	4.06	4.09	6.08
25359	25359	Tmpo	148.35	126.74	136.59
25360	25360	Tshr	18.89	12.13	18.37
25361	25361	Vcam1	8.18	5.18	8.16
25362	25362	Slc30a2	0.03	0.03	0.05
25363	25363	Acadvl	25.93	28.89	23.49
25364	25364	Asic2	7.52	8.87	7.21
25365	25365	Actg2	0.25	0.09	0
25366	25366	Acvr2b	22.19	17.99	23.68
25367	25367	Adarb1	15.42	19.17	15.79
25368	25368	Adk	19.09	18.61	20.64
25369	25369	Adora2a	1.6	1.45	1.86
25370	25370	Adora3	0.1	0.17	0.08
25371	25371	Adprh	38.46	44.09	39.04
25372	25372	Grk3	13.39	12.89	15.91
25374	25374	Alad	37.99	38.62	38.89
25377	25377	Ambp	0.05	0	0
25378	25378	Amh	0.38	0.16	0.22
25379	25379	gene-Anp32a-2	177.16	167.88	165.11
25380	25380	Anxa1	1.3	1.06	2.48
25383	25383	Apobec1	0.53	1.89	0.51
25385	25385	Faslg	0.52	0.68	1.33
25387	25387	Arrb1	19.38	20.38	18
25388	25388	Arrb2	21.86	19.81	19.69
25389	25389	Atf3	0.71	1.17	0.41
25390	25390	Atp1b3	72.87	64.34	69.46
25391	25391	Atp2a3	0.05	0.04	0.13
25392	25392	Atpif1	203.12	221.44	211.69
25393	25393	Bcan	0.27	0.15	0.15
25394	25394	Bfsp1	1.14	2.08	2.52
25398	25398	Cacna1a	6.74	7.33	6.62
25399	25399	Cacna2d1	19.25	22.28	23.44
25400	25400	Camk2a	1.26	1.58	0.97
25401	25401	Alx1	0	0.1	0.07
25402	25402	Casp3	36.12	35.38	34.99
25403	25403	Cast	3.41	4.1	3.05
25404	25404	Cav1	30.34	24.26	24.45
25405	25405	Ccng1	29.76	105.27	29.09
25406	25406	Cd44	33.76	33.08	33.78
25407	25407	Cd59	12.24	13.76	11.2
25408	25408	Cd80	1.27	1.53	1.32
25409	25409	Cdh6	5.69	5.22	5.33
25410	25410	Cebpe	0	0	0.07
25411	25411	Cnga2	0.02	0	0
25412	25412	Col2a1	28.4	19.23	30.78
25413	25413	Cpt2	8.13	10.24	9.68
25414	25414	Bcar1	30.04	29.27	29.9
25415	25415	Crmp1	159.54	184.38	151.34
25416	25416	Dpysl2	116.13	117.28	110.68
25417	25417	Dpysl4	151.05	158	152.5
25418	25418	Dpysl3	204.25	221.86	184.89
25419	25419	Crp	0	0.59	0.79
25420	25420	Cryab	0.54	3.8	4.83
25421	25421	Crybb1	1.64	22.65	3.47
25422	25422	Crybb2	0	0.48	0.27
25423	25423	Ctsc	3.93	6.98	4.39
25424	25424	Ctse	0.24	0.47	0.23
25425	25425	Ctsh	6.09	7.39	10.01
25426	25426	Cyp1b1	32.57	14.06	26.46
25427	25427	Cyp51	45.91	37.51	45.61
25428	25428	Cyp7a1	0	0	0.03
25429	25429	Cyp7b1	1.8	1.44	1.86
25430	25430	Dio1	0.44	0.9	0.46
25431	25431	Dlx5	0	0	0.22
25432	25432	Drd4	0.61	0.23	0.75
25433	25433	Hbegf	4.21	6.27	3.91
25434	25434	Sparcl1	28.5	27.17	27.19
25435	25435	Eef2k	7.21	9.16	6.96
25437	25437	Emd	26.18	24.98	25.92
25438	25438	Eno3	9.23	10.74	8.82
25439	25439	F2r	11.91	10.48	11.68
25441	25441	Fcer1g	4.98	19.18	7.73
25443	25443	Fgf10	1.96	2.61	1.53
25444	25444	Fgf9	27.02	24.27	27.91
25445	25445	Fosl1	1.91	2.47	3.12
25446	25446	Fosl2	1.65	1.52	0.98
25448	25448	Cenpi	6.23	6.38	7.29
25450	25450	Gabrb1	0.26	0.26	0.18
25451	25451	Gabrb2	3.8	3.75	3.1
25453	25453	Gdnf	0.02	0.03	0.05
25454	25454	Gfra1	6.55	6.88	7.56
25455	25455	Ggh	12.07	12.51	11.57
25456	25456	Glrb	5.31	5.95	4.59
25458	25458	Gss	14.05	14.95	15.12
25459	25459	Hmgb1	151.8	134.65	147.94
25460	25460	Hmmr	25.69	29.57	23.82
25461	25461	Hrh2	0.11	0.01	0
25462	25462	Hspe1	127.62	136.96	126.89
25464	25464	Icam1	0.5	1.01	0.77
25466	25466	Il1rap	1.65	1.35	1.87
25467	25467	Irs1	4.61	3.88	4.34
25468	25468	Kcna2	13.63	14.65	13.8
25469	25469	Kcna4	0.91	1.21	1.09
25470	25470	Kcna5	18.53	22.35	20.12
25472	25472	Kcnj8	0.68	0.4	0.88
25473	25473	Lamb2	14.4	11.89	15.63
25474	25474	Lgals4	0	0.07	0.1
25475	25475	Lgals5	0.07	0.07	0.36
25476	25476	Lgals9	0.56	0.56	0.56
25477	25477	Lhcgr	0.02	0.14	0.07
25478	25478	Man2a1	8.44	9.91	9.84
25479	25479	Vps35	60.72	72.79	57.38
25480	25480	Mip	1.54	1.81	1.54
25481	25481	Mmp11	5.49	3.06	2.29
25482	25482	Mras	12.82	15.45	13.32
25483	25483	Msx2	0.03	0	0.18
25484	25484	Myo1e	2.3	2	3.03
25485	25485	Myo1d	0.88	0.77	0.6
25486	25486	Myo9b	29.95	30.41	27
25488	25488	Ndufa5	127.55	149.53	122.69
25489	25489	Nedd4	292.37	302.6	279.55
25490	25490	Nedd8	148.46	139.53	143.96
25491	25491	Nes	34.4	24.72	29.42
25492	25492	Nfia	9.16	9.22	12.68
25493	25493	Nfkbia	37.1	30.39	39.52
25494	25494	Nid1	6.1	5.52	6.57
25495	25495	Nog	0.78	0.72	0.62
25496	25496	Notch1	88.85	62.46	91.35
25497	25497	Npap60	30.24	26.79	35.01
25498	25498	Npm1	353.84	393.85	366.18
25499	25499	Nrdc	64.11	62.84	64.18
25501	25501	Nxph1	0.39	0.29	0.39
25502	25502	Oaz1	460.35	426.4	471.66
25504	25504	Oxt	0	0.3	0.15
25505	25505	P2rx1	6.84	5.38	8.45
25506	25506	P4hb	176.56	187.59	168.88
25507	25507	Pcsk6	1.97	1.99	3.19
25508	25508	Pam	20.58	19.06	21.65
25509	25509	Pax6	264.4	268.83	271.28
25510	25510	Pcp4	68.92	84.09	71.24
25511	25511	Pemt	1.04	1.18	0.76
25512	25512	Phex	0.59	0.49	0.74
25513	25513	Pik3r1	66.07	55.48	62.73
25514	25514	Lypla1	26.11	27.87	26.1
25515	25515	Plk1	25.4	25.54	27.57
25516	25516	Pnoc	2.89	3.33	4.11
25518	25518	Ppia	1527.27	1543.9	1577.46
25520	25520	Prkag1	56.1	63.18	51.4
25521	25521	Prkar1b	24.26	30.39	23.07
25522	25522	Prkcz	9.45	12.17	9.48
25523	25523	Prkg2	0.07	0.15	0.12
25524	25524	Psap	152.01	214.18	165.15
25525	25525	Pspn	2.08	4.53	3.62
25526	25526	Ptgds	6.81	5.24	10.98
25527	25527	Ptgis	0.3	0.27	0.37
25528	25528	Sirpa	10.79	13.77	10.24
25529	25529	Ptprs	230.11	204.47	241.7
25530	25530	Rab12	26.2	25.84	27.74
25531	25531	Rab3a	71.03	82.65	73.55
25532	25532	Rab4a	18.47	24.33	17.76
25533	25533	Rabggtb	40.57	51.32	39.6
25534	25534	Prph2	91.93	120.27	81.14
25537	25537	Rock2	19.15	17.79	18.38
25538	25538	Rps5	498.85	455.15	559.84
25539	25539	Sag	168.56	237.71	160.89
25541	25541	Scp2	51.7	58.1	50.32
25542	25542	Ccl3	0.26	1.21	0.61
25544	25544	Sele	0.12	0.06	0.14
25545	25545	Sepw1	342	322.14	299.55
25547	25547	St8sia3	5.65	6.1	4.44
25549	25549	Slc18a2	6.79	6.93	6.66
25550	25550	Slc1a1	10.95	14.33	9.55
25551	25551	Slc2a3	0.36	1.08	0.7
25552	25552	Slc5a1	0	0.02	0.02
25553	25553	Slc6a4	0.47	0.51	0.43
25554	25554	Snai2	0.32	0.63	0.32
25555	25555	Sstr4	0	0.03	0.03
25556	25556	Il1rl1	0.07	0.18	0.13
25557	25557	Star	2.91	2.8	2.12
25558	25558	Stxbp1	251	220.08	246.52
25559	25559	Abcc8	1.95	1.86	2.33
25560	25560	Abcc9	0.75	0.23	0.69
25561	25561	Sycp3	0.15	0.2	0.2
25562	25562	Tceb3	48.81	45.84	49.11
25563	25563	Tff3	0.41	0.2	0.41
25565	25565	Tle4	21.39	22.8	23.03
25566	25566	Tmod1	1.42	1.86	1.62
25567	25567	Tnr	2.57	2.21	2.85
25569	25569	Trh	0	0.16	0.27
25570	25570	Trhr	0.01	0	0.04
25571	25571	Ttpa	0.22	0.24	0.27
25572	25572	Tnfrsf4	0.35	0.63	0.23
25573	25573	Ube2i	295.5	264.09	294.34
25574	25574	Ubtf	73.53	67.94	65.25
25576	25576	Ywhah	123.94	130.93	110.85
25577	25577	Ywhaq	295.04	305.82	273.79
25578	25578	Ywhaz	418.17	408.42	409.89
25579	25579	Map3k12	21.35	24.5	21.26
25581	25581	Psmc2	96.7	108.49	95.29
25582	25582	Agrp	0.77	0.88	0.66
25583	25583	Cryba1	1.82	60.18	5.14
25584	25584	F3	6.21	5.46	5.8
25585	25585	Id3	20.66	19.14	35.79
25586	25586	Alpl	8.11	9.65	6.85
25587	25587	Id2	25.83	28.28	27.65
25589	25589	Kdr	105.92	80.18	117.43
25590	25590	Chrna4	27.41	24.17	25.36
25591	25591	Parp1	59.45	60.24	51.63
25592	25592	Agrn	75.62	71.95	80.95
25593	25593	Hcrtr1	0.27	0.43	0.35
25594	25594	Ppp1cb	125.63	132.63	129.34
25595	25595	Map2	68.43	77.41	66.97
25596	25596	Rpn1	146.78	162.53	139.49
25597	25597	Rasa2	6.63	5.13	7.27
25599	25599	Cd74	0.89	1.93	1.96
25600	25600	Utrn	4.75	4.5	5.55
25601	25601	Oprm1	0.18	0.06	0.06
25603	25603	Marcks	139.49	120.3	140.53
25604	25604	Pcmt1	36.14	36.09	35.54
25605	25605	Hcrtr2	0.59	0.68	0.59
25609	25609	Tub	35.61	47.1	39.51
25611	25611	Otc	0.18	0.04	0.14
25612	25612	Asns	6.74	8.65	8.06
25613	25613	Ptprz1	25.6	18.94	23.75
25614	25614	Ptk2	35.65	36.72	34.16
25615	25615	Sdc2	10.52	13.09	11.24
25616	25616	Rln1	0	0.34	0.41
25617	25617	Hspa5	151.13	199.67	144.22
25618	25618	Acadsb	16.33	16.16	19.11
25619	25619	Plau	0	0.83	0.26
25620	25620	Crem	15.3	12.95	16.81
25621	25621	Cd81	120.05	150.96	123.78
25622	25622	Ptpn11	64.84	61.33	64.45
25623	25623	Gys2	0	0	0.02
25624	25624	Vamp1	40.65	39.93	39.7
25625	25625	Tnfrsf1a	5.09	6.08	5.8
25626	25626	Krt8	0.98	0.66	0.98
25630	25630	Pkm	1385.48	1298.69	1364.1
25631	25631	Smad3	10.54	8.9	10.22
25632	25632	Hba1	72.83	51.94	99.19
25633	25633	Dnase1	0.51	0.83	0.47
25634	25634	G6pc	0.07	0.02	0
25635	25635	Mc4r	0.11	0.27	0.22
25636	25636	Prkaca	66.01	73.22	65.65
25637	25637	Ptger1	7.73	8.14	8.5
25638	25638	Pde4a	1.39	1.73	1.62
25639	25639	Fkbp1a	93.26	107.27	93.21
25641	25641	Igfbp6	0	0.07	0.07
25642	25642	Cyp3a23/3a1	0	0	0.03
25643	25643	Gnai3	68.2	67.1	70.43
25644	25644	Bmp6	0.71	0.63	0.78
25645	25645	Adrb3	0.14	0.15	0.12
25646	25646	Otx1	0.3	0.15	0.75
25647	25647	Il7	0.31	0.12	0.01
25648	25648	Slc7a1	7.07	6	7.02
25650	25650	Atp1b1	38.66	51.48	37.76
25651	25651	Selp	0.05	0.09	0.03
25652	25652	Ptgfr	0.03	0.03	0.02
25654	25654	Col11a1	5.07	4.12	6.29
25655	25655	Gja4	0.74	0.33	0.74
25656	25656	Guca2a	2.23	1.66	0.84
25658	25658	Gckr	0.47	0.47	0.49
25659	25659	Khk	7.57	7.34	8.85
25660	25660	Cd28	0.24	0.1	0.27
25661	25661	Fn1	18.39	8.14	18.22
25662	25662	Igfbp2	60.91	42.9	68.57
25663	25663	Il1r1	0.76	0.44	1.03
25665	25665	Scn5a	0.16	0.17	0.12
25666	25666	Dgkg	0.12	0.13	0.16
25667	25667	Bmp3	0.19	0.24	0.09
25668	25668	Cd38	0.22	0.9	0.31
25669	25669	Cpe	132.28	148.1	131.49
25670	25670	Il15	0.64	1.09	0.82
25671	25671	Smad1	17.47	16.52	17.67
25672	25672	Nr3c2	0.98	1.26	0.77
25673	25673	Anxa5	2.84	3.23	5.14
25674	25674	Glra1	0.13	0.29	0.19
25675	25675	Hmgcr	49.83	39.3	53.31
25676	25676	Rasa1	38.38	33.06	34.94
25677	25677	Mak	76.7	83.27	75.99
25678	25678	Ddr1	189.5	127.62	184.28
25679	25679	Itpr3	0.65	0.68	0.93
25681	25681	Col10a1	0.11	0.08	0.12
25682	25682	Ppard	17.63	18.54	18.69
25683	25683	Col12a1	0.14	0.13	0.09
25684	25684	Mep1a	0.02	0	0.02
25685	25685	Igfbp1	0.18	0.18	0.29
25686	25686	Gnai1	23.54	31.31	23.02
25687	25687	Cald1	33.48	25.91	30.69
25688	25688	Clcn1	0.77	1.17	0.95
25689	25689	Htr5a	0.53	0.53	0.16
25690	25690	Ahr	2.82	4.22	3.08
25692	25692	Plat	9.08	7.6	9.6
25693	25693	Slc18a1	0.61	0.59	0.59
25694	25694	Has2	1	1.24	1.14
25695	25695	Cebpd	1.95	3.95	3.46
25696	25696	Vldlr	22.53	24.94	21.35
25697	25697	Ctsl	87.78	118.77	102.55
25698	25698	Ass1	92.65	46.95	84.24
25699	25699	Dbh	0.02	0.02	0
25700	25700	Ide	24.97	24.93	23.02
25701	25701	Mxi1	82.5	69.56	66.34
25702	25702	Pnlip	0.25	0.11	0.18
25703	25703	Rbp4	2.57	1.89	1.9
25705	25705	Zeb1	22.19	18.27	23.58
25706	25706	Cckbr	0.02	0.02	0.02
25707	25707	Cntf	8.38	5.89	10.72
25708	25708	Ucp3	0.04	0.08	0.02
25709	25709	Hmbs	12.77	13.16	13.17
25713	25713	Itgb7	0.04	0.07	0.14
25715	25715	Slc11a2	22.53	27.29	20.72
25716	25716	Syt1	87.77	102.08	87.74
25717	25717	Tgfb3	2.7	3.07	2.92
25718	25718	Igf1r	23.71	24.07	24.08
25719	25719	Scg5	30.8	36.03	29
25720	25720	Tcf12	55.8	56.43	54.48
25721	25721	Got2	93.54	112.97	95.91
25722	25722	Scn4a	3.3	3.05	3.17
25724	25724	Itgb4	0.12	0.14	0.15
25725	25725	Prkar1a	168.26	183.16	168.17
25726	25726	Mc5r	0.01	0.06	0.06
25727	25727	Mep1b	0.09	0.02	0.02
25728	25728	Apoe	47.75	163.99	72.15
25729	25729	Ccne1	8.25	7.19	9.71
25730	25730	Ntf4	0	0	0.08
25731	25731	Syt3	3.09	4.32	3.33
25732	25732	Acp5	0.29	0.99	0.34
25734	25734	Hck	1.15	1.54	0.9
25735	25735	Hnf4a	0.06	0.01	0.04
25736	25736	Kcnb1	7.59	10.52	6.7
25737	25737	Pcna	150.5	115.02	142.69
25738	25738	Plcg1	97.64	92.32	94.87
25739	25739	Pygb	27.93	31.31	28.1
25740	25740	Gnaz	15.64	16.61	15.18
25741	25741	Pfkl	105.23	107.91	85.93
25742	25742	S100b	2.54	1.27	3.16
25743	25743	Kcnj6	1.56	2.37	1.48
25744	25744	Nf2	32.34	35.89	31.97
25745	25745	Myh9l1	3.52	0.97	0.92
25746	25746	Il2rb	0	0.02	0.02
25747	25747	Ppara	8.7	8.78	8.55
25748	25748	Alas2	0.25	0.17	0.39
25749	25749	Clcn5	6.38	3.93	5.58
25750	25750	Maob	0.78	1.2	0.82
25751	25751	Dnm2	34	32.62	35.6
25752	25752	Cd6	0.07	0.2	0.17
25756	25756	Cpt1b	4.95	6.67	6.37
25757	25757	Cpt1a	11.3	26.2	10.74
26295	26295	Ogt	120.44	114.14	122.85
26296	26296	Tfec	0.2	0.23	0.28
26759	26759	Acot7	38.94	46.72	37.49
26760	26760	Akr7a3	0.84	1.68	1.3
26954	26954	Rheb	65.13	67.92	69.39
26955	26955	Afdn	27.53	28.45	27.16
26956	26956	Ak3	25.72	27.35	29.42
26962	26962	Rpl8	459	484.63	505.49
26989	26989	Cadps	12.8	15.08	11.4
27064	27064	Ankrd1	0	0.03	0.09
27080	27080	Hbp1	55.78	46.31	54.95
27100	27100	Gfer	18.44	18.89	19.87
27137	27137	Eif2ak1	30.59	29.86	30.06
27139	27139	Rps26	190.76	237.18	261.52
27150	27150	Kcnh3	0.06	0.22	0.12
27256	27256	Cntn6	1.89	1.99	1.85
28298	28298	Rpl32	1091.35	942.42	1146.13
29130	29130	Syn3	4.71	4.57	5.3
29131	29131	Cartpt	22.52	33.23	23.44
29132	29132	Atp1a4	0	0.01	0.06
29134	29134	Axin2	5.43	4.02	5.99
29135	29135	Hpn	0.03	0	0
29138	29138	Bsn	12.6	12.52	12.85
29139	29139	Dcn	0.03	0	0.31
29140	29140	Snn	62.12	61.72	64.51
29141	29141	Gal	33.54	69.58	30.44
29142	29142	Vnn1	0.06	0.06	0
29143	29143	Grn	22.54	39.63	27.28
29144	29144	Canx	176.04	196.8	176.59
29145	29145	Ctxn1	43.3	50.9	46.51
29146	29146	Jag1	1.36	1.32	1.88
29147	29147	Jag2	9.6	11.83	10.38
29148	29148	Myog	0	0	0.04
29149	29149	Strn	18.87	15.64	18.55
29150	29150	Matr3	180.65	195.6	174.65
29151	29151	Ucn	0.13	0	0
29152	29152	Mstn	5.1	6.35	5.47
29153	29153	Capn1	0.92	0.97	0.74
29154	29154	Capn2	29.68	29.44	30.54
29155	29155	Capn3	0.87	1.48	0.69
29156	29156	Capns1	101.96	97.13	80.35
29157	29157	Ccng2	93.95	74.63	101.35
29158	29158	Fbln5	0.23	0.04	0.36
29160	29160	Amelx	0	0	0.09
29161	29161	Cav3	0.12	0	0.08
29162	29162	Cdh7	7.67	9.8	5.53
29163	29163	Cdh9	0.08	0.02	0.1
29167	29167	Dctn1	122.06	132.28	116.45
29168	29168	Ubd	0.21	1.95	0
29169	29169	Vtn	0.93	1.1	0.7
29170	29170	Aqp6	0.89	0.51	0.8
29172	29172	Aqp8	0.05	0	0.05
29175	29175	Ctsk	1.15	1.19	1.54
29177	29177	Hpca	29.4	35.35	32.05
29179	29179	Syn2	3.35	4.3	3.38
29181	29181	Cdh10	1.02	1.09	0.88
29182	29182	Cdh22	6.94	8.56	7.09
29184	29184	Cd36	0	0.13	0.1
29185	29185	Cd37	0.86	1.63	0.83
29186	29186	Cd63	216.07	276.76	210.39
29187	29187	Cd69	0.03	0	0.03
29189	29189	Fdx1	6.53	7.04	7.68
29190	29190	Pdyn	2.49	0.47	2.39
29191	29191	Tac3	0.09	0	0
29192	29192	Psen1	37.13	36.72	36.57
29194	29194	Chka	23.42	22.15	23.76
29195	29195	Chad	0.61	0.47	0.61
29197	29197	Il18	0.48	2.28	0.77
29199	29199	Hfe	0.42	0.5	0.87
29200	29200	Inhba	0.52	0.38	0.52
29201	29201	Ctf1	0.85	0.56	0.79
29202	29202	Epha6	0.18	0.29	0.11
29203	29203	Foxd3	0	0	0.02
29204	29204	Neu2	2.34	2.65	2.2
29205	29205	Syngr1	26.44	29.71	25.94
29209	29209	Casq2	0.02	0.02	0.02
29210	29210	Epha3	14.72	13.56	14.15
29211	29211	Sptbn2	26.42	28.94	25.86
29213	29213	Tubb4a	63.37	68.47	57.51
29214	29214	Tubb5	891.42	762.57	875.61
29215	29215	Arg2	2.23	2.95	2.35
29216	29216	Lrp2	0.7	0.58	1.19
29218	29218	Rcn2	64.52	60.75	64.26
29219	29219	Snca	53.76	72.36	47.64
29220	29220	Thbs4	0.29	0.35	0.24
29221	29221	Arg1	3.67	4.16	3.68
29222	29222	Ptma	1017.32	914.12	1114.5
29223	29223	Ak4	21.92	19	14.37
29227	29227	Nfib	15.14	11.3	18.1
29228	29228	Nfic	17.07	16.46	18.85
29230	29230	Sqle	35.28	29.07	35.98
29231	29231	Ciao1	37.33	37.13	35.04
29232	29232	Clcn2	13.2	14.08	15.11
29233	29233	Clcn7	22.79	23.31	25.67
29234	29234	Galr2	1.41	1	0.27
29235	29235	Galr3	0.03	0.05	0.05
29236	29236	Rpsa	859	766.26	909.68
29237	29237	Penk	6.84	6.62	6.81
29238	29238	Drd3	0.12	0.1	0.14
29240	29240	Polb	46.66	52.64	42.01
29241	29241	Adcy8	3.48	3.57	3.1
29243	29243	F10	0.03	0.41	0.14
29244	29244	Gch1	0.93	1.21	0.93
29246	29246	Stmn3	85.38	96.92	78.27
29248	29248	Tnni3	5.8	6.25	8.04
29251	29251	F2	0.05	0.1	0.08
29252	29252	Gzmm	0.32	0.39	1.17
29253	29253	Maoa	20.01	22.84	17.83
29254	29254	Mgll	11.68	11.65	10.4
29256	29256	Oprl1	3.33	3.7	3.49
29257	29257	Rpl9	745.65	777.34	822.02
29258	29258	Rps7	1150.68	1078.01	1243.74
29259	29259	Sell	0	0.07	0
29260	29260	Tlr4	0.13	0.22	0.19
29261	29261	Tyms	32.02	35.16	28.52
29263	29263	Acvr2a	35.41	38.17	35.79
29264	29264	Clip2	20.87	21.38	21.41
29266	29266	Mcpt2	0	0	0.09
29268	29268	Tpsb2	0.05	0.05	0.11
29270	29270	Spr	8.61	7.95	7.68
29271	29271	Cfl1	778.49	871.89	776.74
29272	29272	Dpp6	28.88	27.89	30.11
29274	29274	Rnf4	92.37	97.63	100.9
29275	29275	Actc1	0.25	0.47	0.18
29276	29276	Csrp1	29.79	26.87	32.48
29277	29277	Cyp2c11	0	0	0.06
29278	29278	Lasp1	69.01	83.47	67.5
29282	29282	Rpl23	975.36	883.87	1027.5
29283	29283	Rpl29	747.96	680.82	725.26
29284	29284	Rps14	1435.02	1319.62	1522.31
29285	29285	Rps15	1399.3	1297.25	1518.81
29286	29286	Rps17	989.01	986.43	1108.01
29287	29287	gene-Rps19-2	1137.25	968.76	1223.35
29288	29288	Rps3a	1051.09	901.43	960.18
29290	29290	Adora1	1.97	2.57	2.96
29292	29292	Ftl1	692.14	759.71	714.97
29300	29300	Gata6	0.02	0.02	0
29302	29302	Itgb3	0.07	0.38	0.19
29304	29304	Rps6	146.89	109.74	133.27
29307	29307	Gpr182	5.35	4.25	6.67
29308	29308	Arl4a	14.86	19.08	17.47
29309	29309	Coq3	13.14	12.98	12.95
29313	29313	Clec11a	1.5	1.55	1.02
29316	29316	Adora2b	1.27	0.93	1.24
29317	29317	Csrp2	159.52	125.01	158.42
29318	29318	Ddt	47.66	40.08	44.37
29322	29322	Plcb3	6.08	5.92	6.59
29326	29326	Gpx2	0.53	0.29	0.35
29328	29328	Gpx4	302.42	318.98	291.63
29331	29331	Hapln1	0.12	0.12	0.43
29332	29332	Stmn1	953.65	888.46	963.86
29333	29333	Cd46	1.07	1.14	1.37
29335	29335	Oprk1	0.47	0.44	0.38
29336	29336	Sigmar1	24.35	19.64	24.84
29337	29337	Plcg2	0.54	0.89	0.78
29338	29338	Prdx2	454.02	456.6	486.7
29340	29340	Prkce	6.97	7.88	8.73
29344	29344	Zfp36l1	27.79	20.9	31.82
29345	29345	Serpinh1	30.65	31.17	41.87
29347	29347	Faah	6.61	5.69	5.46
29348	29348	Fgf7	0.01	0.1	0
29349	29349	Fgf8	0.77	0.12	0.48
29353	29353	Phkg1	0.04	0.04	0.2
29354	29354	Pla2g5	0.56	0.63	0.68
29355	29355	Pkn1	30.06	30.33	31.36
29357	29357	Smad2	70.08	54.28	71.74
29358	29358	Npy1r	0.51	0.51	0.63
29359	29359	Pla2g10	0	0	0.07
29360	29360	Sepp1	5.56	16.27	7.57
29361	29361	Sox10	0.42	0.62	0.51
29362	29362	Tef	37.15	29.14	42.85
29363	29363	Cxcr5	0.1	0.05	0.05
29364	29364	Cd47	29.46	29.57	31.04
29365	29365	Mpdz	26.02	24.96	22.52
29366	29366	Serpine2	16.74	17.58	19.13
29367	29367	Chkb	37.24	41.72	36.92
29368	29368	Fgf17	0.22	0	0
29369	29369	Fgf18	3.02	2.75	2.51
29372	29372	Rasa3	51.54	51.93	41.35
29373	29373	Bmp2	0.53	0.44	1.16
29374	29374	Cct4	139.24	146.24	130.76
29375	29375	Uncx	0.19	0.36	0.27
29376	29376	Irs2	7.62	6.2	9.89
29380	29380	Phlda1	5.15	5.34	7.32
29381	29381	Acvr1b	37.15	35.56	35.41
29382	29382	Ctbp1	148.14	134.64	146.05
29383	29383	Fah	1.68	1.75	1.58
29384	29384	H2afy	192.89	169.57	183.37
29385	29385	Cxcr2	0	0.02	0.02
29386	29386	Mecp2	34.32	29.65	35.46
29387	29387	Pla2g2c	0.63	0.69	0.56
29388	29388	Tnni1	0.63	0.92	0.41
29389	29389	Tnni2	0	0.1	0
29390	29390	Ptpmt1	12.69	12.85	11.34
29391	29391	Tsx	1.29	0.48	1.29
29392	29392	Bace1	22.21	24.75	19.99
29393	29393	Col1a1	2.37	2.03	2.57
29395	29395	Hmgb2	640.7	535.34	672.77
29398	29398	Stk10	4.55	4.73	4.71
29402	29402	Unc119	259.03	298.24	240
29403	29403	Asgr2	0	0.28	0.16
29407	29407	Tas1r1	1.73	1.77	1.93
29409	29409	Mag	0.04	0.18	0.04
29410	29410	Neurog1	1.55	1.34	1.45
29411	29411	Ppt1	52.43	52.87	51.14
29412	29412	Adra1a	0.68	0.38	0.72
29413	29413	Adra1d	0.08	0.12	0.03
29414	29414	Akt3	42.11	33.16	38.51
29415	29415	S1pr2	11.9	9.56	11.85
29416	29416	Aadat	0.81	1	0.66
29417	29417	Men1	44.26	39.11	41.89
29419	29419	Numb	13.38	13.92	10.37
29421	29421	Urod	40.54	38.23	39.15
29422	29422	Chrne	1.5	1.25	1.62
29423	29423	Gap43	70.73	78.47	63.03
29424	29424	Htt	17.31	16.25	17.82
29425	29425	Psmb5	155.44	168.24	156.86
29427	29427	Aif1	9.08	28.79	9.98
29428	29428	Celf2	88.17	84.89	87.25
29430	29430	Hap1	30.39	33.96	29.48
29431	29431	Pak1	16.17	19.07	16.55
29432	29432	Pak2	21.26	22.51	20
29433	29433	Pak3	38.14	28.7	36.07
29434	29434	Rasgrp1	2.85	3.25	3.19
29435	29435	Ssr4	63.96	77.26	72.12
29436	29436	Tfpi	3.07	4.68	3.07
29437	29437	Acta1	2.37	2.74	2.53
29439	29439	Jtb	35.07	36.33	34.57
29440	29440	Slc26a4	0.1	0.13	0.11
29441	29441	Por	28.12	27.15	26.21
29443	29443	Ahcy	36.4	39.75	34.83
29445	29445	Cox4i1	441.95	466.73	464.22
29446	29446	Ghrh	0.12	0.24	0.82
29447	29447	Msra	9.38	8.66	8.3
29448	29448	Rab7a	133.3	142.38	128.68
29452	29452	Epas1	8.86	4.65	9
29454	29454	Gdf11	39.71	47.22	42.09
29455	29455	Gdf15	1.6	2.04	0.78
29456	29456	Map1b	150.49	155.87	147
29457	29457	Map6	15.2	15.88	15.73
29458	29458	Neurod1	291.86	257.76	266.16
29459	29459	Rbbp9	23.44	27.09	23.96
29460	29460	Tesk1	12.68	13.83	12.81
29461	29461	Vgf	2.43	2.39	2.53
29463	29463	Ptp4a1	72.61	79.11	73.01
29464	29464	Slc6a6	26.12	28.7	29.03
29465	29465	Trpv2	1.78	2.3	1.61
29466	29466	Aes	103.35	102.9	97.82
29467	29467	Ddit3	30.7	35.75	28.94
29468	29468	Pdia3	169.73	193.54	172.27
29469	29469	Lbp	0.11	0.03	0.11
29470	29470	Mecr	8.67	10.86	9.76
29471	29471	Npy4r	0.09	0	0.04
29473	29473	Aoc3	0.38	0.54	0.48
29474	29474	Coro1b	72.03	74.24	70.1
29475	29475	Dio3	0.42	0.33	1.28
29476	29476	Glg1	40.78	38.64	39.58
29477	29477	Mapt	62.16	74.24	58.72
29479	29479	Odf2	57.75	53.74	54.28
29480	29480	Rgs4	21.32	23.33	20.58
29481	29481	Rgs9	38.46	52.22	32.86
29482	29482	Slc1a2	19.54	21.73	19.53
29483	29483	Slc1a3	79.14	82.21	73.58
29484	29484	Slc3a1	1.09	1.24	0.77
29485	29485	Slc7a3	0.89	1.01	0.64
29486	29486	Smc3	71.78	65.6	67.98
29487	29487	Gstt2	3.25	3.65	3.27
29489	29489	Dync1h1	81.79	76.52	78.79
29491	29491	Itsn1	50.59	50.41	45.89
29492	29492	Notch2	10.13	8.9	9.42
29495	29495	Dlg4	57.46	75.59	55.47
29496	29496	Erbb3	0.13	0.02	0.11
29497	29497	Ptbp1	106.77	87.64	114.69
29498	29498	Pts	7.55	8.78	7.23
29499	29499	Shh	1.99	2.48	2.55
29500	29500	Slc10a2	15.68	13.82	16.25
29501	29501	Slc12a4	4.14	4.49	4.33
29502	29502	Slc20a2	26.41	21.05	28.04
29503	29503	Slc22a2	0.02	0.02	0
29504	29504	Slc22a3	0.03	0.08	0.08
29507	29507	Cox7a2	379.35	449.23	401.57
29508	29508	Nfya	38.03	35.91	36.93
29509	29509	Slc22a6	1.36	0.94	1.37
29510	29510	Pctp	5.06	5.66	5.86
29511	29511	Padi2	9.21	9.57	10.13
29512	29512	Padi4	0	0.02	0
29513	29513	Mapk13	0.14	0.17	0.22
29515	29515	Atn1	2.15	1.43	1.76
29516	29516	Pde3b	34.42	26.35	32.96
29517	29517	Sgk1	1.97	4.59	2.58
29518	29518	Lgals7	0	0	0.07
29520	29520	Padi3	0	0.03	0.02
29521	29521	Scamp1	35.42	43.92	34.35
29524	29524	Limk2	28.94	35.94	28.93
29525	29525	Pitpna	101.01	108.01	85.8
29526	29526	Pla2g1b	1.69	2.27	0.8
29527	29527	Ptgs2	0.26	0.54	0.37
29528	29528	Vamp3	26.62	28.35	29.8
29530	29530	Amhr2	0.46	0.4	0.56
29532	29532	Ighmbp2	8.3	8.7	8.4
29533	29533	Pxmp2	4.95	4.94	3.82
29534	29534	Pex2	16.01	16.52	17.71
29538	29538	Ccl20	0	0	0.91
29539	29539	Aldh2	8.95	10.19	10.37
29540	29540	Hsd17b7	3.2	2.28	3.43
29541	29541	Nthl1	4.53	4.57	4.49
29542	29542	Pebp1	414.56	372.88	396.57
29543	29543	Timp2	18.19	23.39	21.38
29544	29544	Tspyl1	42.27	42.44	40.49
29545	29545	Uchl1	204.23	221.33	201.52
29546	29546	Homer1	4.78	5.34	4.64
29547	29547	Homer2	2.18	2.07	2.37
29548	29548	Homer3	34.97	32.96	36.27
29553	29553	Kcnk3	0.55	0.65	0.85
29554	29554	Pdha1	30.27	35.62	29.55
29555	29555	Vipr2	20.81	16.31	22.96
29556	29556	Myh6	0.15	0.33	0.14
29557	29557	Myh7	0.1	0.08	0.11
29558	29558	Fcgrt	1.31	2.43	2.67
29559	29559	Grik1	12.09	15.58	13.23
29560	29560	Hif1a	164.48	176.67	169.76
29561	29561	Lsamp	16.4	12.42	16.12
29562	29562	Prps1	35.7	37.36	32.02
29563	29563	Crabp2	44.74	51.92	48.16
29564	29564	Dync1i1	4	4.29	3.86
29565	29565	Eef2	644.55	577.53	653.11
29566	29566	Ggt5	0.39	0.17	0.3
29568	29568	Map2k5	16.37	17.87	19.01
29569	29569	Pcolce	0.98	1.78	1.23
29571	29571	Scn10a	0	0.01	0
29573	29573	Slc37a4	52.96	58.03	48.73
29575	29575	Tcea2	13.63	13.61	12.99
29576	29576	Wisp2	0	0	0.03
29577	29577	Hes1	22.14	16.99	20.99
29578	29578	Hnrnpa1	894.46	898.43	857.22
29579	29579	Esyt1	8.32	9.6	8.11
29580	29580	Fdft1	39.08	26.8	38.39
29581	29581	Htr2b	0.05	0.02	0.05
29582	29582	Mgat3	14.99	19.72	16.11
29583	29583	Pecam1	0.95	0.5	0.95
29584	29584	Gjb1	0.03	0.04	0.07
29585	29585	Gjb3	0.03	0.23	0.03
29586	29586	Gjb5	0.12	0.09	0
29588	29588	Pou3f2	5.15	4.1	6.59
29589	29589	Pou3f4	0.04	0.09	0
29591	29591	Tgfbr1	27.66	27.41	29.57
29592	29592	Bcat1	473.41	486.72	485.91
29593	29593	Ckmt1b	23.98	34.59	20.45
29595	29595	Htr2a	0.17	0.1	0.14
29596	29596	Ifrd1	31.34	33.95	30.54
29597	29597	P2ry2	0.62	0.56	0.8
29598	29598	Atp2b1	45.37	58.87	45.16
29599	29599	Atp2b3	2.91	4	3.34
29600	29600	Atp2b4	4.17	4.15	4.36
29601	29601	Gja8	1.58	0.59	1.41
29602	29602	Ptgfrn	9.83	11.45	11.44
29603	29603	Bckdk	37.02	29.8	33.8
29605	29605	Myh13	0.07	0.03	0
29606	29606	Pcsk7	17.13	17.95	16.37
29610	29610	Tgfbr3	0.54	0.5	0.47
29611	29611	Dbt	9.23	8.25	9.88
29613	29613	Ntrk3	4.47	6.23	4.57
29614	29614	Psme2	15.87	26.61	16.88
29616	29616	Ptprm	9.69	9.23	9.82
29618	29618	Btg1	231.87	185.71	238.44
29619	29619	Btg2	205.89	190.84	206.2
29622	29622	Ralgds	14.42	14.2	14.2
29624	29624	Alox5ap	1.29	1.61	0.65
29625	29625	Crhbp	1.1	0.97	2.08
29627	29627	Gria2	13.34	15.35	12.13
29628	29628	Gria3	8.05	10.58	7.78
29629	29629	Gria4	14	19.22	14.63
29630	29630	Psme1	54.12	65.49	48.74
29631	29631	Bet1	27.09	28.7	24.36
29633	29633	Ndst1	39.09	41.21	39.55
29634	29634	Ldhc	0.1	0.39	0.15
29635	29635	Timm44	38.65	35.36	39.63
29636	29636	F2rl2	0	0.04	0.07
29637	29637	Hmgcs1	63.85	54.15	65.73
29639	29639	Fxyd2	0	0.79	3.01
29640	29640	Dpm2	36.05	36.49	37.1
29642	29642	Slc38a2	61.43	48.62	65.72
29643	29643	Sv2c	4.03	4.36	3.47
29644	29644	Ptpn5	4.41	5.02	4.58
29645	29645	Ptprj	9.86	10.81	10.94
29647	29647	Cask	16.72	16.42	17.39
29648	29648	Nudc	107.26	105.83	99.83
29650	29650	Adam10	35.38	34.22	32.84
29651	29651	Aldh1a7	3.53	4.14	14.29
29653	29653	Gpam	24.05	26.17	26.68
29657	29657	Arntl	88.34	82.54	96.79
29658	29658	Cacng1	0	0	0.08
29659	29659	P2rx4	2.79	3.23	2.72
29660	29660	Pnck	13.67	17.96	14.49
29662	29662	Gdi2	158.11	168.26	149.96
29663	29663	Ap1b1	40.16	45.88	40.88
29665	29665	P2rx7	0.12	0.39	0.16
29666	29666	Psmb6	178.16	191.76	174.56
29667	29667	Srsf5	363.42	389.75	359.39
29668	29668	Psma1	112.72	124.48	114.03
29669	29669	Psma2	164.97	193.59	167
29670	29670	Psma3	79.62	88.66	75.35
29671	29671	Psma4	122.65	131.89	118.43
29672	29672	Psma5	144.5	146.21	132.27
29673	29673	Psma6	158.34	176.02	170.84
29674	29674	Psma7	217.03	230.05	210.29
29675	29675	Psmb2	105.34	110.37	109.17
29676	29676	Psmb3	167.38	186.77	164.28
29677	29677	Psmc3	122.16	118.05	113.19
29678	29678	Sart1	51.03	47.55	51.61
29680	29680	Cyp11a1	0	0	0.06
29681	29681	C1qbp	88.64	87.2	82.95
29682	29682	Kcnq3	0.91	0.77	0.77
29685	29685	Mcm6	55.5	44.86	51.18
29686	29686	Scn1b	0.81	0.93	0.93
29687	29687	C1qb	11.01	38.68	15.5
29688	29688	Minpp1	27.2	29.47	31.09
29689	29689	Gabrd	0.03	0.03	0
29691	29691	Pde1b	35.7	37.33	32.88
29693	29693	Atp2a2	93.59	103.02	90.28
29694	29694	Gabrr1	0.86	1.33	0.76
29695	29695	Gabrr2	0.28	0.39	0.16
29699	29699	Prkar2a	45.97	54.33	50.3
29700	29700	Pcbd1	7.1	8.26	7.46
29701	29701	Scn11a	0.1	0.07	0.12
29702	29702	Eif2ak3	13.49	14.21	15.21
29704	29704	Pacsin1	22.65	29.42	20.22
29705	29705	Gabra1	1.85	2.32	1.89
29707	29707	Gabra5	1.17	1.06	1.16
29708	29708	Gabra6	0.02	0	0
29709	29709	Gabrg2	28.78	35.76	26.92
29710	29710	Scn8a	11.1	11.02	11.56
29711	29711	Bckdhb	12.03	12.32	10.97
29712	29712	Kcnj2	0.69	1.34	0.87
29713	29713	Kcnj5	0.6	0.93	0.54
29714	29714	Ptprn2	6.84	7.87	6.76
29715	29715	Slc8a1	14.84	19.23	12.52
29716	29716	Cacna1d	9.95	13.48	11.32
29717	29717	Cacna1g	13.89	18.19	13.09
29718	29718	Kcnj10	4.14	3.49	4.21
29719	29719	Kcnj16	0.18	0.27	0.27
29721	29721	Hivep2	3.4	3.8	2.89
29722	29722	Apbb1	126.64	151.67	121.44
29723	29723	Slc19a1	14.07	14.75	15.33
29725	29725	Baat	0.77	1.11	0.96
29726	29726	Slc22a5	3.78	3.83	4.99
29728	29728	Mcm4	45.21	38.11	44.12
29731	29731	Kcna3	5.57	4.41	5.28
29733	29733	S1pr1	2.22	2.58	2.55
29734	29734	Hspa13	33.41	35.54	36.7
29735	29735	Slc16a7	0.78	0.78	0.52
29737	29737	Kcnab1	3.11	4.92	3.25
29738	29738	Kcnab2	18.35	22.37	17.84
29739	29739	Gclm	7.45	7.4	7.87
29740	29740	Eci1	66.19	61.46	67.79
29741	29741	Pik3r2	41.29	39.11	39.79
29743	29743	Slc25a1	13.59	15.07	13.55
29744	29744	Sema6c	38.53	41.62	36.94
29745	29745	Sema4f	3.78	4.93	3.99
29747	29747	Kcnmb1	0.01	0	0.04
29748	29748	Ppp3r1	80.57	87.47	83.83
29750	29750	Galnt7	44.18	44.33	35.87
29751	29751	Sema3a	2.44	3.2	2.4
29752	29752	Fau	928.35	864.79	1001.31
29753	29753	Ywhae	514.63	500.55	475.57
29754	29754	Atp5g1	127.64	149.94	129.05
29755	29755	Colq	0.31	0.25	0.16
29757	29757	Atp6v0a1	60.72	73.34	55.81
29758	29758	St6galnac3	7.66	6.94	8.31
29884	29884	Bok	11.01	14.13	12.86
29885	29885	Rab3ip	39.61	41.82	36.93
50522	50522	Ubc	355.74	308.78	348.68
50545	50545	Dpf1	9.16	12.45	8.43
50551	50551	Txnrd2	9.66	9.37	9.22
50552	50552	Zfp292	23.96	19.61	22.56
50554	50554	Smad4	57.9	51.33	58.42
50555	50555	Ugt8	0.5	0.71	0.66
50556	50556	Exoc6	8.93	9.28	11.13
50557	50557	Pten	50.3	46.62	54.13
50558	50558	Npepps	65.04	76.11	56.04
50559	50559	Acot1	0.79	1.14	1.47
50560	50560	Ip6k1	76.96	69.79	77.64
50561	50561	Resp18	10.53	12.18	10.76
50563	50563	Gja5	0.03	0.02	0.08
50564	50564	Gjd2	12.07	15.55	12.7
50565	50565	Hspb7	0.06	0.09	0.03
50566	50566	Grem1	0.13	0.32	0.39
50567	50567	Slc3a2	80.93	86.71	90.37
50568	50568	Cspg5	94.16	91.42	104.83
50577	50577	Galr1	0	0.02	0
50592	50592	Gria1	13.39	15.12	11.87
50594	50594	Nbl1	21.28	15.8	26.62
50599	50599	Kcnj3	4.19	3.55	3.25
50621	50621	Slc23a1	0.51	0.73	0.56
50622	50622	Slc23a2	15.27	15.64	15.79
50645	50645	Rab27a	2.7	3.73	2.74
50646	50646	Ptk2b	0.18	0.29	0.26
50654	50654	Ctss	6.22	15.01	7.56
50655	50655	Aco1	24.32	24.36	25.35
50658	50658	Mapk9	36.04	38.55	35.41
50659	50659	Nr2c2	32.71	25.19	33.67
50662	50662	Runx1	0.2	0.35	0.31
50663	50663	Calm2	477.33	531.02	479.05
50664	50664	Gnao1	74.39	81.43	68.77
50665	50665	Tmsb10	1645.39	1699.87	1625.89
50669	50669	Prf1	0	0	0.03
50671	50671	Fasn	74.46	69.52	71.64
50672	50672	Ednrb	27.33	22.86	27.84
50676	50676	Slc6a12	0.02	0	0.08
50677	50677	Ptpro	10.21	12.88	9.05
50678	50678	Pde3a	5.27	5.85	5.22
50681	50681	Acox1	33.82	33.02	34.58
50685	50685	Myl12b	96.32	98.52	102.73
50686	50686	Gsk3a	78.53	82.31	74.74
50687	50687	L1cam	24.13	26.06	23.51
50688	50688	Cacnb1	11.65	13.86	12.67
50689	50689	Mapk3	46.36	46.96	42.55
50690	50690	Slc6a8	35.1	37.56	35.26
50692	50692	Plaur	0.14	0.14	0.05
50693	50693	Itih3	0.02	0	0.05
50719	50719	Slc7a5	64.92	71	68.9
50864	50864	Ntm	36.94	41.1	39.55
50866	50866	Rab4b	36.6	38.91	38.88
50871	50871	Hpcal1	25.13	27.12	26.05
50872	50872	Hpcal4	8.35	8.85	9.85
50938	50938	Cdon	31.45	22.36	31.98
50993	50993	Rab10	63.19	68.37	61.7
50998	50998	Coil	11.34	10.89	11.53
53372	53372	Nup54	21.86	20.94	21.84
53949	53949	Chrm5	0.04	0	0.02
53982	53982	Zfp260	38.56	33.79	38.48
54133	54133	Pdlim1	8.31	4.19	7.82
54190	54190	Rabep1	31.16	33.94	27.49
54223	54223	Adcy4	0.27	0.37	0.24
54225	54225	Apob	0.01	0.02	0.01
54226	54226	App	102.99	99.22	101.65
54227	54227	Arpc1b	8.56	18.01	11.74
54230	54230	Btg3	14.87	13.92	16.46
54231	54231	Car2	248.7	230.92	255.01
54232	54232	Car3	2.62	1.59	1.66
54233	54233	Ca5a	0.09	0.09	0.09
54234	54234	Cacna1e	12.78	15.86	13.66
54236	54236	Cd5	0	0	0.12
54237	54237	Cdk1	80.14	85.48	86.07
54238	54238	Cdkn2c	27.09	17.55	31.24
54239	54239	Chrnb2	11.47	13.17	9.91
54240	54240	Chrnd	0	0	0.03
54241	54241	Cltc	105.68	125.67	102.96
54243	54243	Cr1l	17.77	20.78	19.9
54244	54244	Crebbp	18.76	17.03	21.87
54245	54245	Crk	105.04	94.64	106.85
54246	54246	Cyp2f4	0	0.09	0
54248	54248	Dgkb	3.57	2.94	3.62
54249	54249	Cfd	0.38	0.67	1.06
54250	54250	Fgf2	0.17	0.12	0.17
54251	54251	Flt1	4.61	3.73	3.98
54252	54252	Mid1	24.66	20.53	24.41
54254	54254	Gata4	0	0.03	0.01
54256	54256	Gja6	0	0.07	0.07
54257	54257	Grik2	8.51	9.42	8.95
54259	54259	Inpp5d	0.64	2.51	0.8
54260	54260	Itpkb	1.45	2.23	2.06
54261	54261	Kcnn1	5.44	7.53	4.43
54262	54262	Kcnn2	4.14	4.83	4.17
54263	54263	Kcnn3	0.74	1.11	0.98
54264	54264	Mafb	3.44	4.54	3.29
54265	54265	Llgl1	47.85	40.2	46.44
54266	54266	Madcam1	0.28	0.21	0.37
54267	54267	Maf	5.98	6.54	5.28
54268	54268	Mapk4	2.78	2.62	3.76
54271	54271	Tpsab1	0.05	0	0.05
54276	54276	Neurod2	13.9	12.64	13.46
54278	54278	Nr4a2	9.15	11.5	10.1
54279	54279	Cntn3	0.68	1.09	1.26
54281	54281	Furin	25.99	25.12	26.39
54282	54282	Padi1	0.05	0	0.03
54283	54283	Pfkfb4	8.27	10.29	9.11
54284	54284	Pitx2	0	0	0.09
54286	54286	Prkg1	3.04	2.5	3.62
54287	54287	Eif2ak2	8.8	10.09	9.76
54289	54289	Rgs1	0.09	0.34	0.12
54290	54290	Rgs10	6.35	17.14	6.47
54292	54292	Rgs12	16.4	13.93	15.89
54293	54293	Rgs3	16.48	13.19	20.38
54294	54294	Rgs5	7.8	3.17	6.39
54295	54295	Rgs6	3.27	3.55	3.87
54296	54296	Rgs7	6.42	9.69	7.75
54297	54297	Rgs8	52.22	61.02	52.04
54299	54299	Ncor1	33.67	29.81	31.26
54300	54300	Slc12a3	0.17	0.2	0.15
54301	54301	Slc14a1	0.43	0.94	0.51
54302	54302	Slc14a2	0	0.03	0.02
54304	54304	Ssbp1	71.1	60.26	62.08
54305	54305	Sstr2	3.21	3.42	3.11
54308	54308	Slk	21.06	19.29	21.13
54309	54309	Syt5	12.94	15.52	12.38
54311	54311	Timm17a	40.17	41.76	40.62
54312	54312	Timm23	68.82	74.52	73.09
54315	54315	Ucp2	43.59	52.11	42.4
54318	54318	Eif2s1	54.65	51.75	51.81
54319	54319	Ezr	35.86	31.43	35.15
54320	54320	Pdpn	67.99	53.57	66.73
54321	54321	Cnn3	247.08	179.63	236.6
54322	54322	Cox6c	380.1	343.83	352.27
54323	54323	Arc	0.54	0.41	0.86
54348	54348	Stk39	8.41	10.42	8.57
54349	54349	Aox1	0.05	0.07	0.08
54350	54350	Scfd1	29.22	31.39	28.99
54355	54355	Rassf5	2.86	3.82	2.92
54395	54395	Crlf3	10.09	10.15	9.2
54398	54398	Ppt2	29.2	29.21	29.49
54400	54400	Bet1l	25.63	21.29	21.11
54404	54404	Itih4	0.08	0.03	0.03
54410	54410	Enpp3	0.16	0.09	0.14
54702	54702	Egln3	5.66	3.3	3.89
54705	54705	Pdp1	15.32	15.84	18.83
55939	55939	Apom	4.38	3.08	5.08
56003	56003	2023-09-03	71.4	81.35	67.27
56010	56010	Ywhag	143.77	148.2	140.47
56011	56011	Ywhab	127.99	145.25	128.06
56029	56029	Srcin1	11.03	10.99	11.41
56042	56042	Uso1	40.7	41.13	37.2
56064	56064	Nptn	55.76	69.65	52.95
56081	56081	Scaf1	53.79	48.66	52.83
56082	56082	Gorasp1	18.15	18.31	17.57
56083	56083	Tgm2	0.78	0.47	0.49
56084	56084	Hgs	52.58	53.65	50.09
56227	56227	Espn	32.39	22.45	31.12
56266	56266	Cyp4f1	0.03	0.03	0
56281	56281	Mrpl37	36.66	35.87	33.48
56611	56611	Anxa2	9.75	14.15	12.2
56646	56646	Lgals1	14.39	20.27	14.64
56718	56718	Mtor	20.56	21.87	19.11
56725	56725	Cript	47.62	48.23	46.25
56759	56759	Rnase4	0.16	0.21	0.16
56761	56761	Notch3	3.41	3.07	3.37
56763	56763	Srek1	68.33	62.13	58.65
56764	56764	LOC56764	0.03	0.07	0.07
56765	56765	Plvap	1.09	0.71	0.9
56766	56766	Leprot	45.93	45.22	42.54
56768	56768	Pclo	2.7	2.43	3.18
56769	56769	Ndufaf3	24.15	25.33	22.26
56777	56777	Adam1a	6.66	7.3	6.77
56778	56778	Ly6c	0.03	0.26	0.1
56780	56780	Acpp	0	0.1	0.09
56781	56781	Myl1	0.08	0	0
56782	56782	Srgn	1.16	1.07	1.88
56785	56785	Ralgapa1	16.86	16.69	16.54
56806	56806	Adam2	0.25	0.27	0.12
56813	56813	Pth1r	2.81	2.4	2.33
56814	56814	Slc24a1	0.32	0.33	0.12
56816	56816	Park2	1.18	1.17	1.14
56817	56817	Kcnip2	1.11	0.26	1.08
56819	56819	Extl3	18.16	17.51	18.68
56820	56820	Ramp3	1.74	1.83	1.42
56822	56822	Cd86	0.68	1.72	0.9
56823	56823	Haao	0.09	0.07	0.02
56824	56824	Ifit1	0.02	0.2	0.02
56825	56825	Cym	0.66	0.75	0.67
56826	56826	Adap2	0.48	0.81	0.49
56827	56827	Cacna1i	8.14	11.16	8.28
57022	57022	Adam4	1.01	1.11	1.07
57025	57025	Adam15	11.75	13.38	12.62
57027	57027	Adam17	14.99	13.38	14.9
57033	57033	Adam22	10.8	10.68	10.71
57233	57233	Isl2	2.82	4.68	3.1
57301	57301	Ccr1	0	0.06	0.25
57302	57302	Cnr2	0.44	0.85	0.69
57341	57341	Parva	21.74	21.86	22.94
57395	57395	Tmem27	1.43	1.57	0.81
58808	58808	Mpp4	9.57	8.47	8.8
58812	58812	Apln	1.66	0.6	1.01
58813	58813	Nt5e	31.88	34.09	29.27
58814	58814	Tmod2	35.67	26.41	32
58815	58815	Glrx3	87.61	91.68	76.71
58817	58817	Sec23a	42.71	43.7	37.97
58819	58819	Txnrd1	27.29	28.69	26.38
58820	58820	Zfp148	41.52	35.77	40.1
58821	58821	Zranb2	87.6	96.15	82.92
58822	58822	Csnk1e	74.98	70.83	73.27
58823	58823	Nckap1	80.07	81.24	79.05
58826	58826	Prg2	0.07	0.15	0.15
58827	58827	Mest	29.24	64.18	31.52
58834	58834	Dlc1	64.8	63.27	68.21
58835	58835	Phgdh	7.35	7.59	8.5
58838	58838	Sh2b3	7.61	7.95	8.71
58839	58839	Nrbf2	15.47	15.16	15.11
58840	58840	Mapk6	89.12	79.04	92.12
58842	58842	Preb	24.51	26.67	25.91
58844	58844	Grb14	1.47	1.84	1.71
58845	58845	Igbp1	53.24	44.15	54.54
58850	58850	Nr0b1	0.18	0.76	0.29
58851	58851	Nr1h2	30.98	27.62	32.77
58852	58852	Nr1h3	1.37	1.46	1.26
58853	58853	Nr4a3	0.35	0.34	0.33
58854	58854	Psmb4	226.98	244.67	230.37
58856	58856	Ddx25	19.12	25.75	19.15
58857	58857	Vapa	112.79	116.93	111.05
58868	58868	Fzd1	7.58	6.01	8.78
58917	58917	Hpx	1.52	1.48	1.02
58918	58918	Casp9	14.59	14.15	15.13
58919	58919	Ccnd1	383.78	233.93	387.18
58920	58920	Gpc1	27.27	23.2	28.56
58921	58921	Foxm1	25.21	20.9	29.7
58922	58922	Sebox	0	0.13	0
58923	58923	Mefv	0.09	0.12	0.08
58924	58924	Fut2	0.61	0.68	0.5
58927	58927	Rpl36	747.92	706.2	809.87
58934	58934	Pdcd2	21.61	25.12	23.12
58935	58935	Gas6	5.41	10.5	7.08
58936	58936	Plk3	17.83	13.86	16.92
58940	58940	H2afz	540.7	496.09	528.87
58942	58942	Cacnb4	4.34	5.33	3.78
58945	58945	Dynll1	540.26	555.18	509.21
58946	58946	Robo1	11.7	8.5	14.1
58947	58947	Hgfac	0.03	0	0.08
58948	58948	Dlg3	32.07	29.17	30.29
58949	58949	Ptafr	0.94	1.69	0.78
58950	58950	Fkbp1b	3.57	4.25	4.41
58952	58952	Cpq	0.97	0.99	1.24
58953	58953	Sult4a1	14.31	17.3	13.8
58954	58954	Klf6	9.47	7.42	10.26
58958	58958	Nup210	14.59	13.59	15.75
58959	58959	Crhr1	1.7	2.09	1.73
58960	58960	Map2k2	93.08	99.53	89.22
58961	58961	Azin1	65.44	70.54	68.51
58962	58962	Hpgds	0.2	1.08	0.19
58964	58964	Nme6	11.26	12.62	9.51
58965	58965	Ramp1	0	0.24	0
58966	58966	Ramp2	7.71	4.89	7.1
58967	58967	Sfmbt1	38.21	32.46	42.01
58968	58968	Acan	0.49	0.15	0.35
58970	58970	Degs1	28.11	30.57	32.85
58971	58971	Fxyd1	17.47	12.57	15.01
58974	58974	Gabarap	161.48	177.4	160.98
58975	58975	Klrg1	0	0.13	0.14
58976	58976	Slc30a1	14.2	17.7	17.32
58977	58977	Ppp1r1a	37.67	45.13	39.84
58979	58979	Gng7	1.53	1.17	1.44
58981	58981	Kcnab3	13.14	10.72	15.36
58982	58982	Ncan	12.72	15.09	12.72
58983	58983	Rabggta	24.64	26.69	26.08
59073	59073	Lxn	2.38	2.8	1.68
59074	59074	Stx8	23.68	24.1	22.16
59075	59075	Grk5	51.76	61.35	49.2
59076	59076	Grk6	42.23	41.1	42.37
59077	59077	Grk4	9.47	8.67	8.21
59085	59085	Asl	19.67	17.38	20.35
59086	59086	Tgfb1	3.3	4.03	3.08
59087	59087	Nxf1	92.47	98.51	83.64
59101	59101	P3h4	6.48	6.57	7.38
59102	59102	Rpa2	36.83	35.14	35.51
59103	59103	Ptges	0.93	0.93	0.94
59105	59105	Milr1	0.2	0.35	0.13
59106	59106	Ltbp2	0.07	0.06	1.13
59107	59107	Ltbp1	0.61	0.42	4.34
59108	59108	Mb	0.06	0	0
59109	59109	Ntrk1	4.14	5.39	3.83
59110	59110	Aipl1	213.4	297.76	196.26
59112	59112	Hand1	0	0	0.11
59113	59113	Kmo	0	0.09	0.03
59114	59114	Slc9a3r1	21.21	17.99	20.7
59115	59115	Ninj2	0	0	0.07
59116	59116	Dbil5	1.51	0.55	0.69
59117	59117	Ago2	12.97	9.76	13.99
59264	59264	Ltb4r	0.11	0.11	0.2
59265	59265	Phlpp1	17.3	13.84	16.97
59266	59266	Hcn4	3	3.6	3.33
59267	59267	Syt7	34.42	37.41	33.05
59268	59268	Ip6k2	74.15	71.19	77.06
59293	59293	Rgs19	5.17	5.1	4.15
59294	59294	Pold1	13.5	12.04	11.8
59295	59295	Nucb2	14.02	16.78	14.33
59296	59296	Dnase2b	0	0	0.04
59300	59300	Nat8f1	0.68	1.05	0.45
59301	59301	Ghrl	0	0	0.17
59302	59302	Bmp15	0.56	1.24	0.64
59303	59303	Tmem33	30.15	26.64	29
59304	59304	Gdf9	0.04	0.04	0.03
59305	59305	Tcam1	0.26	0.39	0.32
59312	59312	Shank3	4.49	5.3	4.57
59314	59314	Camk2n2	17.91	22.81	17.34
59315	59315	Nxph3	0.43	0.27	0.59
59316	59316	Nxph4	37.63	30.92	37.09
59317	59317	Epb41l1	12.76	14.95	13.07
59318	59318	Negr1	17.91	19.54	19.76
59319	59319	Ambra1	20.11	20.13	19.85
59320	59320	Adcy10	0.07	0.07	0.14
59322	59322	Cnksr2	3.09	2.97	2.71
59323	59323	Erbb4	0.24	0.12	0.26
59324	59324	Kcnk1	10.54	9.69	12.09
59326	59326	Rapgef3	0.29	0.23	0.77
59327	59327	Twist2	0	0.1	0.05
59328	59328	Smad5	47.67	38.51	50.6
59329	59329	Sik1	2.43	3.69	3.42
60323	60323	Arhgef1	21.53	21.66	21.27
60324	60324	Synpo	0.91	1.05	0.85
60326	60326	Kcnv1	0.11	0.15	0.18
60327	60327	F13a1	0.01	0.08	0.27
60328	60328	Mark2	25.39	23.46	27.15
60331	60331	Atxn3	13.8	10.94	13.88
60332	60332	Akap14	0.03	0.03	0.03
60333	60333	Msln	0.1	0.05	0.02
60334	60334	Ensa	111.85	107.57	111.24
60335	60335	Tgm1	0.7	0.46	0.83
60336	60336	Arpp19	32.27	31.79	33.74
60337	60337	Npff	4.28	2.35	5.18
60338	60338	Fxyd5	2.76	6.72	3.94
60341	60341	Camkk1	34.62	42.27	36.65
60347	60347	Cep78	22.1	14.32	22.69
60349	60349	Nr5a2	0.03	0.03	0.04
60350	60350	Cd14	0.39	1.33	1.02
60352	60352	Mapk12	8.3	11.11	9.13
60355	60355	Nsf	30.18	31.83	30.62
60356	60356	Csad	7.69	7.86	6.48
60357	60357	Prom1	92.69	126.18	93.67
60371	60371	Birc2	22.1	21.18	23.59
60372	60372	Pga5	0	0	0.04
60373	60373	Nop58	67.72	62.41	65.33
60374	60374	Lmna	5.37	5.95	4.96
60376	60376	Plrg1	47.24	43.8	45.22
60377	60377	Lin7b	2.2	3.92	1.51
60378	60378	Lypd3	0.29	0.42	0.23
60379	60379	Col5a3	2.48	7.14	3.6
60381	60381	Tsn	93.9	88	86.75
60382	60382	Arfip1	12.26	12.9	13.16
60383	60383	Rbck1	30.49	33.31	32.4
60384	60384	Copb2	68.21	71.79	65.22
60391	60391	Nrxn1	4.76	5.36	4.9
60393	60393	Sult1d1	0.31	0.26	0.4
60394	60394	Olig1	0.05	0.02	0
60395	60395	Trpc3	2.17	2.77	1.98
60396	60396	Cdkl3	3.49	4.34	3.45
60398	60398	Fhit	2.13	2.26	3.62
60399	60399	S1pr5	0.46	0.69	0.36
60414	60414	Rhd	0.11	0.2	0.07
60416	60416	Pfkp	278.91	197.23	295.73
60417	60417	Ecel1	4.17	3.91	5.2
60418	60418	Gde1	39.78	47.51	41.67
60421	60421	Prmt1	238.73	247.84	217.4
60422	60422	Slc18a3	1.37	1.54	1.42
60423	60423	Slc28a2	7.73	8.25	10.49
60427	60427	Kitlg	5.7	5.32	4.85
60430	60430	Mcl1	70.48	64.95	77.5
60431	60431	Vapb	42.15	47.82	41.09
60432	60432	Glp2r	2.06	1.92	1.92
60433	60433	Rfng	19.66	22.98	20.8
60434	60434	Bcl2l2	33.06	34.01	32.4
60442	60442	Lin7c	99.27	99.56	102.12
60443	60443	Epn2	26.75	27.59	30.29
60444	60444	Kcnt1	0.69	0.85	0.92
60445	60445	Tsc1	25.29	24.64	26.56
60446	60446	Crx	383.71	408.75	348.95
60447	60447	Clock	16.69	14.31	17.19
60448	60448	Htr1f	0.31	0.31	0.23
60449	60449	Gnb3	260.59	342.26	277.47
60450	60450	Matk	2.52	2.72	2.83
60451	60451	Olr1654	0	0.06	0
60460	60460	Hspa2	12.27	10.59	10.58
60462	60462	Batf3	0.39	1	0.42
60465	60465	Cttn	71.47	69.41	70.55
60466	60466	Stx7	44.04	60.51	45.52
60562	60562	Stx6	31.16	30.92	33.36
60563	60563	Hr	3.14	3.49	3.01
60564	60564	Syt9	14.2	10.05	12.2
60565	60565	Syt6	18.63	18.13	15.92
60566	60566	Syt8	0.05	0	0.05
60567	60567	Syt10	0.37	0.24	0.24
60568	60568	Syt11	78.77	62.83	75.16
60570	60570	Npvf	0	0.25	2.18
60571	60571	Mybbp1a	50.28	48.38	50.41
60575	60575	Napsa	0.08	0.16	0.12
60576	60576	Treh	0.21	0.03	0.24
60577	60577	Slc15a2	1.41	1.09	1.19
60581	60581	Acaca	23.08	24.78	22.77
60582	60582	Il1rn	0.08	0.13	0.16
60584	60584	Lif	0.13	0.97	0.11
60586	60586	Clcn4	21.38	28.99	20
60587	60587	Dusp4	11.5	11.81	12.19
60589	60589	Epha8	67.84	59.4	70.16
60590	60590	Grm8	2.08	2.69	2.07
60627	60627	Exoc5	41.48	39.09	43.24
60628	60628	Cxcr4	65.99	48.21	64.4
60629	60629	Unc5a	28.43	24	27.31
60630	60630	Unc5b	2.03	2.09	3.46
60660	60660	Ppp2r2b	7.75	11.05	8.01
60661	60661	Max	68.56	64.04	64.54
60662	60662	Fgf5	0.13	0	0.07
60663	60663	Insrr	1.3	1.89	1.85
60664	60664	Pik3r3	52.56	54.96	46
60665	60665	Cxcl6	0.08	0.28	0.08
60666	60666	Gpd1	0.91	1.08	0.72
60667	60667	Gpr20	0.15	0.06	0.24
60668	60668	Amph	14.43	21.22	14.37
60669	60669	Cmklr1	0.16	0.34	0.06
60670	60670	Fut4	0.77	0.73	0.78
60671	60671	Gulo	2.2	2.22	2.72
63834	63834	Capn10	25.55	26.38	30.02
63835	63835	Ctla4	0.06	0.03	0
63836	63836	Actn4	78.2	78.96	73.98
63837	63837	Tagln3	113.84	140.79	116.24
63839	63839	Fhl2	1.12	1.57	1.07
63840	63840	Per2	10.1	7.45	10.63
63843	63843	P2ry4	6.22	5.29	8.25
63845	63845	Tmeff1	33.43	40.97	32.26
63847	63847	Fxyd6	56.52	55.84	55.9
63848	63848	Fxyd7	12.26	15.13	12.95
63849	63849	Mmp8	0	0.04	0
63850	63850	Prlh	0.03	0	0
63851	63851	Fgf14	9.08	12.1	9.66
63852	63852	Pter	1.45	1.83	0.99
63864	63864	Hsd17b10	37.08	33.82	35.49
63865	63865	Lgmn	27.98	66.6	30.17
63868	63868	Hspd1	142.86	154.82	132.62
63878	63878	Stc2	1.47	1.07	1.01
63879	63879	Xiap	20.61	19.87	20.52
63880	63880	Dnajc3	13.5	17.78	13.8
63881	63881	Rapgef1	21.66	18.86	22.59
63882	63882	Asic4	43.31	38.66	44.85
63883	63883	Kcne3	0.94	0.12	0.42
63885	63885	Pde10a	9.28	8.84	10.67
63886	63886	Abcb9	2.26	2.14	2.22
63887	63887	Nmu	0.1	0.29	0.1
63888	63888	A4galt	0	0	0.35
63889	63889	Ptgdrl	0.07	0	0
63912	63912	Fam129a	0.59	0.48	1.47
63938	63938	Hibadh	23.81	23.08	22.78
63994	63994	Arhgap17	12.54	12.98	13.32
63995	63995	Dusp10	3.81	3.47	3.06
63996	63996	Smc1a	58.75	53.19	48.39
63997	63997	Slc29a1	6.49	9.89	7.23
64001	64001	Cyb5a	21.27	17.29	20.63
64012	64012	Rad50	12.81	12.61	12.85
64013	64013	Pdcl	64.7	55.12	63.94
64014	64014	Dusp12	14.21	15.64	14.76
64015	64015	Khdrbs3	37.49	41.05	34.1
64016	64016	Qtrt1	8.04	8.25	9.14
64017	64017	Enpep	0.15	0.03	0.09
64018	64018	Slc33a1	18.84	17.03	18.56
64019	64019	Pag1	7.75	5.56	9.17
64020	64020	Gpr85	11.11	12.72	10.68
64021	64021	Gpr173	3.62	4.92	5.36
64022	64022	Btc	0.36	0.36	0.84
64023	64023	Masp1	2.77	3.09	3.34
64025	64025	Cd244	0.18	0.08	0.25
64026	64026	Casp7	4.85	6.15	5.44
64027	64027	Bspry	1.51	1.7	2.26
64028	64028	Tsnax	63	71.38	64.17
64030	64030	Kit	23.9	15.85	21.05
64031	64031	Pdcd4	90.92	92.14	92.2
64032	64032	Ctgf	1.14	1.25	2.1
64033	64033	Ccnd2	2.04	5.75	3.47
64035	64035	Pygl	13.12	11.01	11.84
64036	64036	Cd55	0.93	1.46	1.49
64037	64037	Slc22a4	0	0.12	0
64039	64039	Fbxl20	36.12	34.45	37.59
64040	64040	Aldh9a1	41.54	41.2	38.36
64041	64041	Birc5	32.43	26.88	32.38
64043	64043	Gcnt1	0.49	0.83	0.45
64044	64044	Casp8	0.36	0.42	0.54
64045	64045	Glrx	6.68	11.04	7.72
64046	64046	Mre11a	11.25	10.96	11.52
64047	64047	Lrat	0.02	0.04	0.14
64053	64053	Dlg2	32.18	35.4	31.45
64057	64057	Hapln2	0.16	0.08	0.05
64060	64060	Vps33b	13.49	14.92	14.3
64076	64076	Slc26a1	0.92	1.02	1.27
64086	64086	Csnk1g1	5.99	5.5	5.47
64088	64088	Snx16	8.52	10.04	9.72
64107	64107	Npffr1	0.21	0.4	0.35
64119	64119	Kcnk12	0.05	0.14	0.16
64120	64120	Kcnk13	0.1	0.25	0.2
64124	64124	Adgrl4	0.6	0.2	0.5
64133	64133	Xylt1	3.2	3.74	2.49
64134	64134	Xylt2	18.35	19.92	21.8
64152	64152	Chp1	19.65	20.23	19.91
64154	64154	Gosr2	58.7	56.96	57.91
64155	64155	Scn7a	0.29	0.31	0.3
64156	64156	Uba52	628.61	554.96	622.49
64157	64157	Ddah1	22.37	24.8	19.62
64158	64158	Tuba1a	1679.33	1592.59	1683.76
64159	64159	Sptan1	98.23	105.84	88.81
64160	64160	Basp1	230.08	241.08	208.51
64161	64161	Pi4ka	28.21	31.57	27.17
64169	64169	Necab1	2.5	3.43	2.45
64171	64171	Card9	0.59	0.65	0.64
64183	64183	Pde4dip	14.86	16.74	13.28
64185	64185	Cap1	82.87	83.48	80.37
64186	64186	Ascl1	113.56	70.03	115.55
64187	64187	Arl1	59.99	62.23	58.02
64188	64188	Mafg	26.6	30.18	27.81
64189	64189	Pafah1b2	100.5	103.42	94.82
64190	64190	Fxyd4	0	0.08	0.11
64191	64191	Dhcr7	16.93	12.36	15.5
64192	64192	Qdpr	62.57	62.64	64.45
64193	64193	Pttg1	55.53	57.93	57.34
64194	64194	Insig1	19.26	11.88	25.5
64195	64195	Clec10a	0.63	0.12	0.45
64196	64196	Safb	99.9	93.79	95.9
64198	64198	Pmpcb	52.28	60.17	49.85
64199	64199	Gng11	0.33	0	0.28
64200	64200	Hnrnpf	297.12	291.26	278.05
64201	64201	Slc25a11	64.35	72.56	66.05
64202	64202	Calr	304.2	371.82	291.24
64203	64203	Bcat2	7	7.67	8.03
64204	64204	Plec	4.5	4.66	5.08
64205	64205	Rplp0	924.94	849.76	991.35
[truncated: 16,426 more rows]
